# Supplementary material for: Evolutionary conservation of VSX2 super-enhancer modules in retinal development
Source: Development. 2024 Jul 12;151(13):dev202435. doi: 10.1242/dev.202435 (PMC11266796; doi:10.1242/dev.202435)
Supplement: Table S1. Bulk RNA-seq of stage 1 human retinal organoids (FPKM). [file develop-151-202435-TableS1.xlsx]

## Sheet: Stage 1
Table S1. Bulk RNA-seq of stage 1 human retinal organoids (FPKM).
geneSymbol	Vsx2SE-KO subline 1B6 DYE0904	Vsx2SE-KO subline 1B6 DYE0405	Vsx2SE-KO subline 1C9 DYE0901	Vsx2SE-KO subline 1C9 DYE1169	Vsx2SE-KO subline 1C9 DYE0403	R0 subline 5D2 DYE0934	R0 subline 5D2 DYE0401	R0 subline 8H6 DYE0903	R0 subline 8H6 DYE0404	R3 subline 8E10 DYE0905	R3 subline 8E10 DYE1165	R3 subline 8E10 DYE0406	R3 subline 5B2 DYE0906	R3 subline 5B2 DYE1168	R3 subline 5B2 DYE0402	WT subline H9 DYE0902	WT subline H9 DYE1166	WT subline JHDR DYE0900	WT subline JHDR DYE1167	VSX2 Gene KO subline 1C2 DYE0953	VSX2 Gene KO subline 4F9 DYE0933
TSPAN6	67.65	43.17	83.91	116.42	37.68	54.99	42.48	57.5	38.03	56.97	67.35	31.91	53.6	28.42	32.82	51.74	53.1	69.45	90.3	60.75	55.01
TNMD	0.07	0.2	0.89	0.65	0.88	0.09	0.06	0.22	0.08	0.07	0.25	0.05	0.16	0	0.02	0	0	0.13	0.53	0.05	0.13
DPM1	31.02	17.18	41.17	40.23	19.48	24.46	20.79	31.02	19.13	28.57	28.33	17.82	30.31	16.03	16.77	26.15	26.92	33.04	31.99	25.37	26.11
SCYL3	6.75	4.13	5.18	6.03	4.13	6.03	4.62	5.43	5.1	5.03	5.85	4.45	5.54	2.95	4.25	4.92	4.05	4.89	4.58	6.84	5.39
C1orf112	10.51	6.16	8.17	10.1	6	9.61	7.45	9.25	7.25	8.4	8.57	7.32	8.93	5.4	5.63	6.7	5.37	8.8	8.99	7.15	5.12
FGR	0.01	0.02	0.08	0	0.02	0	0	0	0	0	0.03	0	0	0	0.03	0	0	0	0	0	0.01
CFH	0.15	0.01	0.61	0.4	0.04	0.1	1.19	0.19	0.03	0.11	0.01	0.02	0.01	0.06	0.02	0	0	0	0.02	0.09	0.06
FUCA2	22.57	17.12	19.49	18.99	16.03	24.42	22.2	17.53	16.25	22.14	24.45	13.57	18.43	11.31	14.76	18.86	18.56	21.73	22.93	22.22	16.48
GCLC	19.32	10.14	23.93	18.1	13.07	13.69	18.02	14.38	11.85	13.54	20.39	10.9	17.4	8.69	10.93	13.58	13.22	17.47	15.24	13.1	17.08
NFYA	12.97	7.82	10.68	8.86	7.67	14.52	8.58	9.15	7.32	7.53	11.15	7.66	9.76	3.8	13.07	6.52	4.95	9.13	6.35	11.15	9.63
STPG1	1.89	1.2	3.06	2.28	0.83	1.75	1.84	1.27	0.68	1.34	1.59	1.32	1.23	0.43	1.25	0.61	0.55	0.76	0.92	3.4	1.82
NIPAL3	2.93	2.82	3.15	1.81	3.06	2.68	4.17	2.6	3.07	1.27	1.83	2.27	1.9	0.84	3.24	2.02	1.1	1.5	1.4	3.7	2.91
LAS1L	16.58	11.43	16.35	12.23	13.91	16.07	13.17	14.25	13.34	13.5	13.51	12.15	16.93	5.86	12.39	12.34	7.6	14.72	11.75	13.74	16.19
ENPP4	2.96	3.34	2.81	2.22	2.75	2.86	2.92	3.9	2.98	3.27	2.98	3.02	3.55	2.02	3.08	2.7	1.25	2.9	2.53	4.27	2.89
SEMA3F	5.32	6.28	5.43	4.83	6.82	7.69	7.24	4.93	5.66	6.84	9.66	11.65	6.97	3.19	13.84	5.98	2.57	7.39	7.45	4.66	5.02
CFTR	0.88	0.69	1.08	1.58	0.1	1.6	5.61	0.53	0.11	0.29	0.43	0.02	0.25	0.07	0.03	0.17	0.04	0.32	0.58	0.7	0.18
ANKIB1	25.51	24.66	27.97	30.81	25.47	24.07	26.7	29.81	23.44	21.82	25.91	26.42	29.11	12.88	25.97	19.91	25.17	22.04	23.66	28.64	28.05
CYP51A1	37.46	49.06	50.68	48.93	43.26	40.56	48.34	37.33	36.55	51.12	37.52	62.96	57.42	25.2	64.84	67.93	53.95	48.05	37.51	41.2	48.8
KRIT1	32.06	14.59	25.08	18.15	16.61	27.41	16.88	30.36	17.33	22.29	26.53	15.55	29.33	13.42	15.83	18.43	11.31	26.48	19.4	28.91	27.58
RAD52	7.84	5.5	5.29	5.75	5.04	5.34	5.7	7.42	4.99	6.53	7.42	5.28	7.55	4.64	5.11	5.59	3.75	5.45	5.1	13.87	5.51
MYH16	0	0	0	0	0	0.11	0.03	0.02	0	0	0.01	0.02	0	0	0	0	0	0	0	0	0
BAD	44.43	48.74	32.12	45.84	57.07	29.17	42.61	41.66	54.9	39.08	29.13	38.44	29.46	18.69	41.76	37.19	42.71	28.88	31.17	45.11	27.78
LAP3	28.07	16.34	28.45	27.69	19.11	25.03	23.33	24.62	18.93	20.12	20.1	13.19	22.19	12.57	12.09	17.12	13.79	22.85	20.99	25.24	17.53
CD99	44.28	40.49	42.59	39.57	40.81	40.38	45.07	36.95	29.25	27.92	27.93	19.82	32.68	13.97	20.66	24.67	19.84	25.37	22.68	29.72	43.95
CD99	44.28	40.49	42.59	39.57	40.81	40.38	45.07	36.95	29.25	27.92	27.93	19.82	32.68	13.97	20.66	24.67	19.84	25.37	22.68	29.72	43.95
HS3ST1	0.76	0.63	0.83	1.13	1.68	0.29	0.44	0.41	0.61	0.16	0.37	0.36	0.53	0.06	0.09	0.85	0.03	0.31	0.33	0.99	1.64
AOC1	0.06	0.03	0	0.07	0	0.01	2.08	0.06	0	0	0.07	0	0	0	0	0	0	0.07	0.08	0	0.04
WNT16	0.46	1.01	1.39	0.36	0.55	0.2	0.76	0.35	0.42	0.48	0.45	0.47	0.25	0.29	0.22	0.29	0.06	0.42	0.22	0.09	0.31
HECW1	0.48	1.68	1.72	0.57	3.4	0.94	0.36	1.96	1.13	1.3	1.74	3.1	3.06	0.7	3.97	2.76	0.52	1.33	0.83	1.89	5.59
MAD1L1	9.61	8.61	9.15	5.74	11.29	10.17	9.11	10.77	10.3	8.45	8.87	8.29	8.97	4.78	10.56	9.69	4.51	5.32	6.64	13	10.81
LASP1	29.8	26.26	36.07	15.93	30.21	32.85	33.48	26.8	24.12	19.97	17.01	20.55	23.5	6.91	24.47	22.66	10.91	22.35	13.48	30.44	26.64
SNX11	9.17	8.74	10.52	10.74	9.16	10.33	6.14	11.16	7.71	8.55	11.02	7.48	8.87	3.45	7.77	7.72	6.99	9.28	9.46	10.12	17.21
TMEM176A	3.29	3.28	2.22	2.7	6.21	5.13	14.35	9.23	3.45	3.98	4.39	4.26	0.08	0	0.04	2.41	0.76	2.82	2.5	3.43	5.05
M6PR	59.74	27.34	62.95	53.23	32.82	40.49	40.43	51.26	35.85	44.09	62.28	30.14	46.67	25.4	32.21	42.78	39.07	50.13	54.8	30.3	38.71
KLHL13	4.34	11.07	5.09	6.89	11.04	5.5	7.21	8.56	5.19	4.23	4.39	6.8	8.58	2.16	7.14	5.81	4.73	3.44	3.81	4.32	12.52
CYP26B1	82.49	25.33	79.19	71.01	10.85	45.75	140.46	31.02	6.97	4.86	9.64	6.27	13.21	3.41	3.73	2.47	0.1	7.08	5.09	89.94	214.02
ICA1	3.63	2.72	6.27	3.28	2.52	3.81	2.9	3.32	3.42	4.64	5.35	1.84	2.92	2.25	1.6	2.64	2.63	4.4	4.43	1.51	0.65
DBNDD1	2.94	3.53	4.39	9.26	3.6	2.46	4.98	3.2	2.55	3.32	3.08	6.8	2.84	1.08	8.64	2.76	1.45	2.83	2.54	1.57	2.45
ALS2	15.24	11.67	12.97	9.99	13.78	16.15	11.25	14.15	13.21	11.76	14.46	11.59	15.91	5.21	12.3	12.9	8.53	14.85	10.82	15.89	15.62
CASP10	0.3	0.07	0.88	0.32	0.03	0.37	2.09	0.29	0.04	0.1	0.2	0.03	0.35	0.06	0.04	0.03	0.01	0.19	0.3	0.11	0.06
CFLAR	6.57	7.21	11.81	7.37	4.93	7.3	6.63	7.12	6.89	6.37	7.26	7.17	8.03	3.16	7.15	11.73	6.35	8.28	5.48	6.61	6.67
TFPI	26.5	0.86	21.27	18.95	0.44	14.5	23.04	5.91	0.6	4.1	7.83	1.46	3.32	1.55	1.08	1.26	1.6	6.97	10.71	3.05	2.72
NDUFAF7	14.25	9.07	21	14.05	10.38	14.41	9.84	15.22	9.74	12.4	16.34	11.31	12.62	9.21	7.57	9.83	10.01	14.79	18.7	13.97	12.45
RBM5	126.41	70.32	102.1	67.4	93.05	97.44	85.2	117.8	93.19	90.27	117.62	84.64	123.76	60.47	67.95	92.77	56.24	112.92	91.64	133.53	105.63
MTMR7	1.94	1.91	3.98	2.39	3.07	1.86	0.79	6.49	1.94	4.07	4.65	4.42	6.64	1.83	5.04	5.04	1.62	5.74	4.09	3.89	9.63
SLC7A2	5.64	6.28	13.61	4.87	2.91	3.64	4.53	3.79	2.43	3.28	4.9	1.31	3.13	1.52	1.31	2.77	2.16	5.85	5.84	1.33	1.7
ARF5	102.03	74.2	93.7	119.71	78.3	62.65	93.19	82.24	62.38	68.12	56.86	51.45	67.53	28.17	53.58	60.37	52.06	58.86	51.87	84.35	72.97
SARM1	8.55	10.02	5.25	2.45	12.35	12.34	6.96	9.25	9.43	9.36	10.54	10.75	12.4	3.11	11.35	9.79	4.73	10.16	7.37	11.49	13.97
POLDIP2	22.01	16.76	22.53	20.1	22.86	22.51	21.82	21.65	17.84	19.47	20.75	15.05	20.65	9.96	16.54	19.93	15.54	19.76	17.55	21.81	22.13
PLXND1	5.32	7.13	4.13	1.83	3.86	7.98	3.2	5.17	2.03	2.36	3	3.86	2.73	1.07	2.74	1.16	1.34	3.05	2.31	2.32	3.91
AK2	70.03	50.57	66.33	102.98	42.52	54.19	68.64	66.17	45.37	52.03	58.98	42.54	51.74	32.1	56.98	45.27	53.2	50.07	61.37	57.24	44.39
CD38	0.3	0.02	0.41	0.15	0.03	0.22	0.14	0.07	0	0.03	0.05	0	0.11	0	0.03	0.03	0	0.03	0.02	0.06	0.07
FKBP4	20.59	24.48	36.38	27.19	26.93	24.65	27.12	19.99	23.51	20.59	25.99	22.87	20.75	11.23	23.54	23.78	18.05	22.79	26.46	29.34	21.66
KDM1A	97.6	62.76	103.19	105.59	72.43	87.76	64.93	91.14	56.92	83.03	83.73	64.88	95.84	40.13	74.85	86.92	64.2	84.88	79.88	68.5	99.5
RBM6	44.59	30.62	39.79	20.95	40.04	41.98	34.09	46.07	34.68	31.7	42.01	39.39	49.27	18.18	36.32	34.71	16.22	41.77	30.29	50.16	57.45
CAMKK1	1.45	1.64	1.25	0.54	1.87	1.7	1.17	1.87	1.91	1.99	2.35	2.47	2.24	0.98	2.53	1.79	1.12	1.68	1.43	1.36	1.75
RECQL	19.71	14.71	18.33	16.45	14.97	15.49	13.93	18.96	17.33	17.51	20.85	14.65	20.67	12.05	13.39	15.94	17.25	17.61	16.79	15.4	14.34
VPS50	18.78	15.93	15.54	16.9	15.91	17.59	17.77	18.61	18.67	19.68	20.12	18.04	22.79	13.21	15.46	14.66	15.22	17.1	16.97	21.74	17.68
HSPB6	0.05	0	0	0	0.06	0	0	0.12	0	0	0	0	0	0.03	0.02	0	0.04	0	0	0.02	0.03
ARHGAP33	8.3	9.3	6.2	5.06	15.15	9.38	4.19	8.43	9.82	8.5	10.41	13.17	13.23	2.77	14.32	10.17	3.97	7.39	4.13	7.69	13.37
NDUFAB1	82.01	62.09	96.44	113.66	78.68	64.27	80.38	74.05	79.25	75.79	74.77	71.89	58.42	36.67	61.13	68.62	70.6	65.33	88.77	64.72	61.99
PDK4	0.33	0.54	0.37	0.3	4.79	0.99	1.33	0.96	1.83	0.53	0.88	1.03	0.57	0.38	0.67	0.75	0.3	0.48	0.49	1	0.57
SLC22A16	0.09	0.02	0.06	0.03	0	0	0	0	0	0.05	0	0	0	0	0	0	0	0	0	0	0
ZMYND10	0.52	1.67	1.25	0.25	2.3	2	0.9	0.84	3.61	4.46	3.87	6.64	4.22	1.66	6.91	7.51	10.05	2.95	4.56	5.28	2.97
ABCB5	0.35	3.24	0.72	0.21	0.99	0.1	0.01	0.32	0.08	0	0	0	0	0	0.01	0	0	0	0	0.67	0.89
ARX	0.12	0.14	2.64	0.22	0.02	1.94	0.01	0.27	0.06	0	0	0.01	0.04	0.02	0.01	0	0.04	0	0	5.02	13.5
SLC25A13	39.13	25.15	31.27	34.77	27.3	36.6	29.87	35.34	25.45	29.17	32.36	19.33	28.78	15.78	19.72	25.41	24.88	27.47	32.3	30.85	23.91
ST7	11.15	6.6	11.39	11.01	9.95	8.37	7.76	13.28	7.54	10.05	7.94	10.47	13.7	4.9	11.45	12.11	7.44	10.39	8.42	7.36	14.4
CDC27	40.3	23.98	36.01	37.8	27.6	29.02	31.97	35.85	25.12	33.3	36.8	26.11	38.86	19.05	27.22	35.22	34.72	37.14	33.28	34.59	33.19
SLC4A1	0.04	0	0.02	0.01	0.02	0	0.03	0	0.01	0	0.02	0.01	0.02	0	0.01	0	0	0	0	0	0
CALCR	0.03	0	0.22	0.04	0.09	0.03	0.03	0.04	0.13	0.19	0.41	0.23	0.24	0.01	0.45	0.06	0.04	0.28	0.68	0.14	0.1
HCCS	9.97	4.62	10.9	10.22	7.28	8.28	6.58	6.51	6.16	7.06	8.84	4.6	6.99	4.5	5.71	5.85	6.32	8.61	9.26	7.67	7.08
DVL2	31.46	25.87	26.9	22.67	29.5	38.18	25.57	25.97	23.46	23.55	34.28	21.92	28.34	13.72	19.72	28.56	19.96	24.66	28.55	32.29	28.85
PRSS22	1.28	0.37	0.97	3.61	0	0.1	0.28	0.24	0.1	0.17	0.44	0.07	0.39	0.09	0	0	0	1.17	1.27	0	0.14
UPF1	10.41	9.55	10.44	7.75	12.99	13.48	10.1	10.18	8.11	7.36	11.9	9.3	8.9	4.18	8.25	9.21	6.4	10.24	10.58	15.1	12.86
SKAP2	19.09	11.16	20.87	23.83	13.81	9.74	18.19	24.54	3.64	6.7	10.4	4.25	21.04	3.05	2.9	1.2	0.44	12.17	15.31	2.23	29.09
SLC25A5	158.07	99.48	162.35	178.1	110.73	137.04	169.9	138.58	112.8	129.27	128.37	93.22	116.22	57.1	106.73	100.58	92.74	127	123.89	111.11	99.59
MCUB	4.13	7.57	5.28	3.79	8.58	7.96	9.37	5.01	11.09	14.44	14.44	14	10.07	11.55	12.4	15.25	14.73	14.74	14.88	13.3	9.18
HOXA11	1.43	0	1.46	1.57	0	1	0.8	0.89	0.01	0	0	0	0.04	0	0	0	0	0	0	0.17	0.05
POLR2J	39.88	31.08	37.75	38.97	38.46	35.17	33.09	33.09	37.47	39.53	39.97	31.01	41.39	21.13	29.41	39.5	40.71	37.17	37.38	36.29	33.88
DHX33	5.6	2.46	7.58	5.16	3.02	5.7	3.85	3.67	2.15	3.28	6.39	2.8	5.13	2.25	3.57	3.47	2.51	5.62	6.91	4.55	5.8
MEOX1	0.89	0.11	0.27	1.71	0.01	0.42	0.12	0.8	0.02	0.15	0.48	0.01	0.18	0.13	0	0	0	0.3	0.35	1.86	0.43
THSD7A	5.88	5.26	6.93	5.47	11.16	6.43	4.52	9.36	7.6	9.68	10.05	8.19	15.22	6.26	8.96	7.27	3.56	10.37	6.38	6.9	12.86
LIG3	41.76	23.54	35.02	26	27.69	42.32	26.56	34.45	27.42	38.12	51.01	27.6	50.76	25.22	28.28	43.34	28.79	48.38	40.57	34.42	36.26
RPAP3	23.59	11.49	19.63	19.53	13.49	19.92	13.8	20.35	13.89	22.26	24.23	14.96	25.77	9.73	15.66	22.96	18.24	25.07	20.83	18.78	20.24
ACSM3	6.4	0.73	3.17	12.6	0.31	2.09	3.88	5.16	0.33	0.5	1.28	0.42	1.26	0.82	0.41	0.9	0.3	1.41	1.08	0.56	1.38
REXO5	4.64	3.17	5.25	3.84	3.96	4.02	3.94	6.73	4.14	7.45	6.64	5.2	7.07	3.26	5.47	4.54	5.96	5.54	5.38	5.79	5.15
CIAPIN1	33.46	32.37	30.12	39.48	32.98	33.02	28.06	35.45	29.59	31.09	32.49	27.89	29.52	17.91	26.73	32.06	29.57	26.64	31.31	34.93	34.33
SPPL2B	15.15	19.68	14.15	9.74	24.45	26.99	19.12	18.99	20.26	17.03	41.87	34.64	22.06	9.66	19.82	24.18	10.48	20.07	25.42	30.86	34.55
FAM214B	13.11	10.87	9.44	6.69	15.43	13.56	7.13	13.18	14.45	13.49	15.71	11.28	16.38	6.89	12.53	15.8	10.43	13.25	14	15.7	11.15
COPZ2	2.77	2.95	3.58	2.28	5.06	2.21	3.54	4.21	2.14	4.67	3.6	2.68	2.13	1.02	2.86	2.95	2.69	2.02	3.13	3.42	4.25
PRKAR2B	10.34	8.4	12.63	6.91	10.66	11.13	7.89	9.45	7.26	13.24	10.17	11.66	12.66	3.93	13.4	15.47	7.9	12.04	8.45	13.99	16.93
MSL3	9.99	8.03	9.31	7	9.07	9.87	7.21	9.79	7.84	9.07	8.71	8.58	10.1	4.42	7.69	8.87	6.35	8.97	6.77	11.59	11.04
CREBBP	16.63	10.75	14.67	7.94	16.86	29.14	12.17	15.96	12.35	10.4	16.45	11.95	17.27	4.77	15.52	15.53	7.02	17.63	13.13	16.36	30.07
TSPOAP1	12.56	17.83	12.36	8.04	18.02	15.46	8.32	9.34	17.64	10.04	14.68	18.06	9.2	6.48	11.72	14.95	9.72	11.6	10.6	24.58	21.82
MPO	0.01	0	0.1	0.07	0.01	0	0	0.11	0	0.08	0.01	0.08	0.09	0	0	0.12	0	0	0.01	0	0.02
PON1	0.16	0	0	0.04	0	0	0.01	0.1	0.04	0.21	0.13	0.06	0.08	0.11	0.1	0.1	0.06	0.1	0.11	0	0
GCFC2	19.38	8.2	13.51	16.45	10.18	13.79	13.07	18.61	11.34	14.99	15.24	8.82	17.9	9.77	10.53	8.91	12.32	14.9	13.45	17.82	17.15
WDR54	23.53	32.8	31.78	25.91	28.08	31.17	21.51	29.04	31.9	41.4	47.93	42.26	31.14	21.56	45.35	47.33	41.76	39.57	42.7	43.07	36.55
CROT	11.61	7.94	8.12	6.28	8.2	12.66	7.43	10.03	10.85	12.12	11.32	8.06	10.9	3.68	6.07	7.49	5.64	11.6	7.96	14.29	9.9
ABCB4	1.36	1.28	0.93	0.19	4.29	1.96	1.32	1.51	3.73	3.39	4.9	3.79	3.94	1.69	4.67	3.33	3.28	3.7	1.98	1.11	1.12
KMT2E	43.32	24.36	39.42	22.83	29.33	32.75	24.21	45	28.24	35.45	31.59	28.41	47.45	13.67	31.23	37.24	19.47	44.88	29.2	39.08	47.22
RHBDD2	36.2	31.85	37.49	18.08	41.09	43.85	28.11	34.47	31.11	31.9	30.26	24.72	31.81	9.42	28.41	36.29	23.17	30.03	22.9	50.83	53.75
SOX8	1.98	2.41	2.74	2.19	2.5	4.22	1.85	1.76	1.43	2.65	3.88	4.04	2.79	2.38	3.09	1.98	2.38	2.39	3.9	3.25	3.74
IBTK	19.96	13.07	18.49	13.16	17.09	21.09	16.94	21.9	17.28	19.46	22.24	15.79	22.13	9.98	15.74	17.66	13.34	19.63	16.3	34	20.62
ZNF195	34.41	26.98	38.79	42.26	27.9	31.82	25.66	37.9	26.81	31.42	36.9	31.16	37.72	19.25	25.29	37.12	30.8	41	38.22	25.78	40.55
MYCBP2	22.77	12.02	19.33	10.93	21.93	22.26	13.58	23.71	16.42	17.8	19.4	16.67	28.06	8.25	19.94	17.77	8.76	24.77	17.48	20.6	27.41
FBXL3	17.71	12.6	19.6	17.23	15.2	17.37	14.61	17.62	15.48	20.31	17.93	13.78	19.33	9.07	14.29	22.05	16.6	24.58	19.73	15.95	17.94
ITGAL	0.12	0	0.13	0	0	0	0	0	0.05	0.07	0.05	0	0	0	0.12	0.1	0	0	0.06	0	0.01
PDK2	19.82	15.34	12.24	11.45	19.01	16.65	15.46	15.53	13.8	12.36	12.09	6.95	12.88	5.32	10.71	14.41	8.31	11.42	9.61	20.37	12.76
ITGA3	4.71	3.47	4.42	4.38	3.46	9.14	18.53	4.3	2.55	1.84	3.67	1.77	2.62	0.76	1.9	3.68	1.03	1.58	2.23	5.73	3.63
ZFX	38.11	27.2	37.39	36.29	27.39	37.4	34.15	32.71	31.5	34.45	37.05	31.45	34.61	16.42	28.72	44.32	46.18	45.11	40.86	32.96	38.95
LAMP2	36.49	27.64	37.83	26.52	29.91	38	31.52	34.41	27.08	21.33	23.01	17.43	22.89	10.62	19.72	22.62	18.26	25.05	21.47	36.46	32.3
ITGA2B	0.98	1.68	1.56	0.49	1.11	2.28	1.79	1.48	2.2	1.82	3.14	3.27	1.98	0.93	2.24	2.08	1.5	1.85	2.51	2.65	2.06
ASB4	0.01	0.01	0.02	0.01	0.02	0	0	0	0	0	0.01	0.02	0.02	0	0	0	0	0.02	0	0.01	0.01
GDE1	35.06	31.48	36.82	37.9	32.9	34.78	33.96	33.4	29.93	35.03	31.35	23.93	30.83	16.53	22.73	35.89	33.6	35.37	33.18	33.57	32.02
REX1BD	31.11	24.13	23.54	31.48	23.38	22.52	24.3	30.25	22.14	24.72	24.7	27.03	19.79	13.91	20.84	25.46	24.93	20.69	22.77	29.43	24.3
CRLF1	1.4	0.24	7.96	1.68	0.49	3.07	0.01	1.39	0.02	0.98	2	0.15	1.54	0.18	0.26	0.39	0	1.54	2.41	2.17	4.1
AC003665.1	3.14	3.65	2.22	2.08	3.86	3.3	3.2	4.55	3.71	2.65	4.38	3.16	3.16	1.5	3.04	2.68	1.32	2.71	2.65	5.25	3.56
TMEM98	119.63	170.43	104.82	121.87	87.2	95.19	109.37	78.53	83.37	84.95	82.16	63.71	66.77	37.52	79.08	81.49	82.83	73.87	70.8	82.53	62.4
YBX2	1.42	1.46	4.98	1.94	0.73	2.33	1.67	2.04	1.63	1.37	1.38	0.68	0.85	0.74	0.77	0.36	0.42	1.13	1.67	1.97	1.22
KRT33A	0	0	0	0	0	0	0	0	0	0	0	0	0	0	0	0	0	0	0	0	0
MAP3K14	1.78	1	1.98	1.2	1.35	2.37	1.35	1.66	1.24	1.9	2.94	1.53	2.01	0.81	1.49	2.22	2.56	2.41	2.3	2.41	2.95
ABCC8	0.79	1.79	0.76	0.52	2.08	2.05	0.97	1.69	2.15	1.47	2.15	1.99	1.69	3.06	1.38	2.04	0.72	2.16	1.31	1.25	3.41
CACNG3	0.01	0.02	0.01	0	0.02	0	0.01	0.03	0.01	0.06	0.01	0.07	0.04	0.02	0.14	0.03	0.01	0.03	0.01	0	0.02
TMEM132A	40.03	57.09	34.1	38.42	73.37	56.65	57.85	37.53	47.68	44.3	67.64	56.25	46.41	23.9	46.68	46.56	21.5	43.61	54.42	61.21	52.07
AP2B1	25.04	19.06	32.48	18.22	22.27	32.78	21.31	20.98	16.55	20.61	19.75	16.8	24.28	6.93	27	17.47	11.15	21.85	17.51	23.74	35.09
TAC1	0.91	1.35	2.18	1.68	1.59	0.62	0.21	1.24	1.18	1.06	0.7	1.4	1.1	0.39	1.88	1.34	0.43	1.18	1.57	0.3	1.68
ZNF263	24.79	13.45	29.94	26.14	15.41	20.58	16.48	20.41	13.96	19.87	23.96	14.72	20.35	10.9	14.92	23.4	17.59	24.1	22.15	18.62	20.13
CX3CL1	0.49	1.01	1.64	0.2	1.08	1.59	0.56	1.12	0.48	0.35	0.5	0.39	0.64	0.19	0.48	0.61	0.48	0.68	0.25	3.55	3.99
SPATA20	15.47	13.72	11.25	13.2	10.61	13.92	18.53	11.67	11.8	7.13	8.69	5.9	6.01	5.51	4.78	10.91	5.7	6.45	8.22	16.79	8
CACNA1G	1.75	0.32	0.93	0.66	0.66	1.48	1.73	0.74	0.19	0.18	0.38	0.46	0.61	0.05	0.62	0.19	0.03	0.5	0.66	1.56	2.15
TNFRSF12A	7.46	3.86	21.3	19.29	5.49	21.44	4.19	8.8	3.45	4.18	5.76	2.21	4.01	4.7	1.58	2.74	3.5	6.24	9.2	36.36	10.96
DLX6	1.39	0.14	1.07	1.73	0	0.1	0.09	0.59	0.07	0.17	0.06	0.2	0.13	0	0.12	0.06	0	0.21	0.17	0.01	0.17
MAP3K9	3.62	3.14	5.57	2.89	3.43	4.74	2.51	3.88	2.18	2.83	4.04	3.29	3.56	1.4	4.31	3.11	1.73	3.8	3.51	4.65	5.74
RALA	21.7	14.27	21.32	18.47	16.92	22.06	14.55	20.46	15.7	19.19	19.29	15.84	20.19	8.31	19.97	16.82	12.41	21.31	17.51	18.25	19.25
BAIAP2L1	5.39	1.19	8.7	7.66	0.7	4.05	4.61	2.63	0.89	3.15	5.31	1.16	3.99	1.6	1.54	3.08	2.63	5.35	4.74	2.61	1.33
KDM7A	8.93	4.07	9.14	4.81	7.49	7.57	3.2	8.87	4.77	5.83	6.6	6.25	7.39	3.05	7.14	5.53	2.93	6.07	4.69	7.9	11.12
ETV1	14.92	9.95	17.05	9.88	11.17	16.36	14.46	13.55	15.58	13.68	17.36	9.89	14.46	10.28	9.66	10.9	6.71	14.44	12.32	12.21	7
AGK	23.87	13.27	18.12	19.3	14.62	18.41	14.9	22.86	14.88	16.16	21.56	15.35	20.46	10.87	13.76	18.38	15.73	19.51	18.97	19.42	24.77
ALDH3B1	0.04	0.27	0.08	0	0.24	0.1	0.07	0.06	0.12	0.02	0.04	0.02	0	0.04	0.03	0	0.05	0	0.01	0.15	0.1
TTC22	0.03	0	0.07	0.01	0	0.07	0.05	0	0.05	0.02	0.05	0.02	0.01	0	0.04	0.08	0.01	0	0.08	0.08	0.01
PHTF2	17.81	7.1	18.48	14.85	7.95	11.21	7.35	15.09	9.12	11.91	12.16	7.18	17.59	4.98	8.96	9.47	7.19	11.94	9.86	9.89	12.68
CCL26	0	0.2	4.98	0.45	0.2	0.17	0.18	0	0.06	1.09	2.06	0.07	0.41	0	0	0	0.03	1.47	2.8	0.22	0.09
FARP2	16.9	9.54	15.34	13.39	14.84	18.03	17.16	14.37	12.57	12.74	15.25	11.69	14.79	6.16	12.33	16.67	9.67	16.22	13.52	16.01	16.88
USH1C	0.58	0.11	0.32	0.5	0	0.6	9.19	0.24	0.03	0.06	0.03	0	0.07	0	0	0	0	0.04	0.13	0.03	0.29
GGCT	36.97	19.31	42.53	46.36	25.9	30.22	27.73	30.1	18.52	33.68	35.45	22.33	39.99	18.27	19.16	30.1	25.6	36.08	35.2	28.97	31.84
DBF4	27.23	16.55	27.91	33.11	15.7	26.99	17.34	25.21	17.93	40.15	37.31	21.46	36.16	22.08	22.47	39.06	47.05	41.25	36.01	20.95	28.07
TBXA2R	0	0	0.12	0	0	0	0.02	0	0	0	0	0	0	0	0.01	0	0	0	0	0	0.04
IFRD1	34.13	20.94	35.3	28.14	28.66	32.19	18	39.34	25.85	38.27	40.41	27.73	45.78	21.51	25.66	52.55	34.53	50.38	38.15	38.86	44.98
LGALS14	0.23	0.89	0.17	0.67	0	0	0.59	0	0	0	0	0	0	0	0	0	0	0	0.05	0	0
COX10	8.76	5.26	8.5	7.07	5.71	7.96	6.75	6.65	5.93	6.66	7.13	4.63	7.11	2.42	5.43	5.82	5.31	6.71	5.54	6.92	7.93
GTF2IRD1	15.12	11.17	13.11	10.46	10.63	15.71	11.9	12.21	7.59	8.23	13.08	7.03	11.87	2.95	9.67	11.52	8.7	10.67	9.99	13.24	19.47
PAF1	17.93	16.68	16.72	15.67	18.14	21.77	15.15	17.58	14.32	17.58	20.66	15.75	23.94	8.17	19.74	16.71	13.63	18.63	15.36	24.44	20.8
VPS41	39.39	37.05	38.9	24.85	39.79	45.58	29.5	39.86	39.7	29.25	35.02	32.85	38.28	18.29	31.28	35.22	22.14	32.9	27.12	66.49	44.49
ARHGAP44	2.83	2.78	2.87	2.1	2.82	4.8	3.89	2.35	2.9	2.74	3.07	2.49	3.93	1.26	2.97	3.23	2.14	2.94	2.69	2.89	3.57
ELAC2	34.58	22.59	27.16	28.31	26.38	26.56	25.95	26.58	20.94	24.24	34.55	18.83	29.82	17.29	18.46	23.98	21.41	25.32	25.12	29.81	22.82
SCIN	0.48	0.69	0.79	0.27	0.2	0.22	0.34	0.13	0.06	0.01	0.06	0.09	0.08	0.09	0.1	0	0	0.12	0.06	0.68	0.29
ARSD	17.2	12.43	14.49	11.8	13.66	18.59	15.38	13.05	13.26	11.72	11.78	8.46	12.11	5.15	8.88	11.6	7.34	10.84	9.82	17.05	14.52
PNPLA4	5.55	3.7	8.12	10.67	2.92	5.33	4.68	4.51	2.92	3.17	3.75	1.39	4.13	1.89	2.37	3.84	3.83	2.53	3.63	7.25	4.05
MYH13	0	0	0.01	0	0	0.01	0	0	0	0	0.01	0	0	0	0	0	0	0.01	0.01	0	0
ADIPOR2	25.53	16.34	24.02	19.37	15.83	19.5	19.66	17.69	13.96	17.87	19.1	15.72	23.52	9.38	14.89	19.53	14.34	21.61	17.45	20.15	18.86
CDKL3	2.46	2.21	1.99	2.3	2.18	2.35	1.48	2.94	3.11	2.14	2.62	3.48	2.46	1.85	2	2.63	2.97	1.25	1.83	2.34	2.11
UPP2	0.05	0.03	0.05	0.02	0.06	0.01	0.02	0.09	0.01	0	0	0.03	0.03	0	0.03	0.02	0	0	0.01	0.11	0.05
PRSS21	0	0	0.17	0	0	0	0	0.1	0	0	0	0	0	0	0	0	0	0	0.04	0	0
MARK4	11.63	9.86	8.33	7.29	14.98	22.55	10.38	9.9	8.99	7.34	9.9	8.73	9.65	2.46	12.15	6.65	4.72	8.52	8.46	12.24	17.97
PROM1	18.99	13.76	20.12	18.5	14.8	30.81	13.01	17.73	15.84	22.66	29.52	15.85	24.64	6.78	15.61	27.17	21.99	24.95	26.24	25.63	26.42
CCDC124	21.82	19.71	18.5	16.78	24.82	28.29	17.09	18.82	16.93	19.19	22.47	15.93	25.16	8.92	21.96	17.63	17.69	17.54	15.93	21.86	24.82
CEACAM21	0	0.02	0	0	0	0	0	0	0	0.05	0	0.02	0.03	0	0.04	0	0	0	0	0	0
PAFAH1B1	79.27	60.72	81.55	61.68	80.31	94.51	60.93	86.07	63.31	70.49	74.42	64.37	87.8	35.08	70.3	86.55	57.45	85.83	68.81	87.75	113.19
NOS2	0.03	0.34	0.32	0.12	0.1	0.22	0.01	0.1	0.04	0.07	0.08	0.05	0.04	0	0.07	0.05	0.02	0.04	0.04	0.13	0.15
DNAH9	0.95	1.62	1.39	0.5	1.62	1.98	1.51	1.22	2.67	2.79	2.19	2.45	1.81	0.78	1.61	4.79	4.29	1.93	1.82	4.43	2.73
KIAA0100	50.4	41.74	52.46	33.8	42.54	53.69	36.8	50.43	39.21	46.05	55.59	36.05	52.94	18.42	39.58	51.48	34.13	58.92	43.04	48.49	53.33
SLC13A2	0.01	0.04	0	0	0.05	0.06	0.18	0.02	0	0	0.01	0.02	0.01	0	0.02	0	0	0	0	0	0
AC005747.1	4.48	4.65	6.9	2	15.8	7.64	8.35	6.13	6.77	2.7	3.29	3.4	3.02	1.41	3.18	5.48	1.56	3.19	2.85	11.71	7.19
TRAPPC6A	21.42	21.32	26.28	34.37	17.93	17.12	27.8	21.23	19.01	19.54	20.41	15.29	16.09	9.65	17.56	14.08	15.86	19.74	21.81	17.59	17.25
MATK	1.06	0.72	3.45	1.4	0.57	0.88	2.4	0.85	0.38	1.21	1.83	1.04	1.04	0.68	0.98	0.18	0.57	1.38	1.7	0.93	0.46
CEACAM7	0	0.01	0.02	0	0.01	0	0.01	0	0	0	0	0	0	0	0	0	0	0	0	0	0
CD79B	0.08	0	0.24	0.02	0	0	0	0	0	0.05	0.06	0	0	0	0.04	0	0	0	0.06	0	0
SCN4A	0.06	0.07	0.48	0.01	0.01	0.11	0	0.06	0	0	0.1	0.06	0	0	0.01	0.01	0	0.02	0.07	0.13	0.15
ST7L	16	10.6	15.61	11.33	11.6	10.3	10.33	14.85	11.05	12.88	13.82	11.23	15.58	7.27	11.15	12.49	9.34	12.21	11.31	15.04	14.11
TKTL1	0.31	1.07	0.16	0.2	1.23	1.14	0.8	1	1.22	0.73	0.91	0.7	0.82	0.31	0.65	0.64	0.64	0.68	0.83	1.04	0.59
PAX6	118.55	179.06	104.14	25.24	182.21	219.43	83.87	131.33	255.43	271.26	298.64	275.65	287.55	145.99	311.47	319.45	245.08	254.01	224.98	151.83	142.78
RPUSD1	11.74	8.99	12.6	10.9	10.1	10.66	10.26	9.81	8.21	10.3	12.25	7.46	9.64	5.18	6.65	9.46	7.76	9.26	11.33	10.41	7.84
RHBDF1	7.47	4.76	9.03	8.11	4.39	9.26	5.55	6.44	5.02	4.37	8.99	3.43	5.34	2.68	2.9	5.51	3.73	6.88	7.23	8.83	5.48
LUC7L	47.49	37.25	42.35	29.63	44.63	42.04	33.8	51.61	39.69	34.69	44.94	36.01	51.02	25.13	32.43	39.46	22.97	39.78	35.13	57.93	48.19
CACNA2D2	2.44	3.43	2.64	0.83	5.84	6.49	2.88	3.08	3.48	3.37	5.95	4.3	3.46	1.13	4.72	3.31	1.82	2.58	3.57	4.9	6.5
BAIAP3	1.18	1.55	6.32	0.59	2.74	3.15	1.27	2.1	1.87	2.27	2.75	2.82	1.81	0.54	2.5	2.48	1.61	1.87	1.23	8.3	12.63
TSR3	22.79	21.94	21.54	19.21	26.55	22.01	24.34	21.22	24.65	21.28	19.66	18.39	19.11	8.51	20.36	21.54	11.87	17.77	17.23	22.2	16.99
PIGQ	16.9	17.12	14.95	8.46	20.82	20	14.26	16.22	17.15	14.31	19.76	15.83	15.19	5.02	13.37	18.81	10.2	12.57	13.93	23.55	20.06
CRAMP1	5.82	5.34	5.41	3.34	5.47	7.66	3.9	5.36	4.48	4.03	6.31	4.43	4.9	1.62	4.8	4.24	2.81	5.9	5.02	5.91	7.48
TEAD3	9.56	5.48	8.97	10.01	4.74	7.87	6.9	5.69	3.44	2.67	5.12	2.5	4.08	1.54	2.79	2.44	1.94	3.94	5.2	7.46	7.48
SELE	0.02	0	0.01	0	0.01	0	0.02	0	0.01	0.01	0	0	0.01	0	0	0	0	0	0	0	0.02
DNAJC11	20.77	13.82	22.61	13.74	16.44	22.12	16.1	19.21	12.74	15.55	18.72	12.19	20.52	5.81	12.12	15.8	9.54	21.21	15.45	16.17	22.45
FMO3	0	0	0	0	0.04	0	0.18	0	0.01	0	0	0	0	0	0	0	0	0	0	0	0
MYLIP	8.92	4.38	9.87	10.26	2.93	5.99	5.29	7.89	2.68	3.45	3.66	1.67	3.86	1.72	1.93	2.66	1.43	4.05	4.31	7.13	11.35
NOX1	0.05	0.01	0	0	0.11	0.05	0.11	0.06	0.1	0	0.04	0.05	0	0	0.04	0.05	0	0	0	0.03	0.07
E2F2	3.1	3.17	2.49	2.81	3.18	5.78	2.59	3.04	2.3	3.94	5.13	4.38	4.86	2.07	4.62	4.68	3.95	4.53	4.57	2.47	5.48
PSMB1	153.81	126.25	178.36	218.9	131.57	142.17	140.77	138.64	129.69	131.87	139.71	104.37	127.86	77.04	103.59	132.72	162.23	131.78	158.13	152.96	148.51
SYN1	0.38	0.67	0.28	0.08	1.07	0.72	0.37	0.38	0.63	0.6	0.36	1.09	0.86	0.08	2.08	0.42	0.13	0.35	0.12	0.38	0.88
JARID2	9.71	6.39	28.44	7.2	7.02	10.97	5.75	9.84	4.96	7.79	12.51	5.01	9.39	2.56	5.97	5.86	3.48	9.38	10.82	9.53	13.86
CDKL5	6.36	3.11	6.77	3.58	4.07	3.66	3.37	5.98	3.85	3.66	3.3	3.24	4.65	1.38	3.88	3.47	1.73	4.51	3.2	3.83	2.95
CAMK1G	2.54	0.9	1.28	0.63	1.42	2.73	1.02	2.25	1.33	0.87	0.87	0.96	1	0.26	0.77	0.54	0.41	0.87	0.58	2.39	1.05
CDK11A	10.42	9.85	11.13	6.02	9.76	13.12	9.11	10.71	9.67	8.62	11.16	10.88	9.21	4.26	8.86	8.85	8.41	11.74	8.94	10.23	16.22
NADK	22.01	16.82	18.63	17.06	26.19	22.9	21.94	20.67	18.97	16.93	21.41	16.5	18.68	8.68	15.27	19.41	14.65	14.79	18.5	20.94	18.46
TFAP2B	0.6	0.72	0.84	1.25	1.91	0.82	0.01	3.68	0.03	0.17	0.23	0.32	1.56	0	0.43	0.15	0.03	0.58	0.45	0.08	1.26
TFAP2D	0	0.09	0.02	0	0.12	0.06	0.04	0	0.09	0.55	0.33	1.21	0.75	0.34	1.65	0.9	0.28	0.31	0.49	0.05	0
DLEC1	0.29	0.11	0.03	0.03	0.22	0.27	0.17	0.14	0.22	0.36	0.48	0.14	0.18	0.12	0.33	0.79	0.18	0.23	0.11	0.51	0.37
CYTH3	9.13	7.56	8.16	5.06	9.88	12.7	8.65	11.03	8.79	7.43	9.01	7.31	8.19	3.68	7.53	9.38	6.05	7.63	8.11	10.58	10.9
ADAM22	4.49	3.74	3.94	3.37	4.94	3.13	2.42	4.75	4.47	5.29	4.73	5.4	8.35	2.92	5.67	5.1	2.37	5.59	3.74	4.64	5.12
SYPL1	24.79	10.21	19.29	21.24	7.59	17.35	14.4	16.17	8.09	12.46	13.1	6.45	13.05	5.63	7.36	12.44	8.74	15.21	12.13	13.05	12.6
CYB561	4.07	5.29	6.54	4.46	5.44	5.49	4.45	3.78	6.38	4.69	5.33	4.78	3.65	1.82	4.47	6.39	4.78	4.32	5.23	9.41	7.79
SPAG9	62.84	41.9	56.67	35.82	71.33	49.84	41.75	83.45	57.14	50.6	51.65	48.63	74.49	27.08	49.03	50.95	38.44	60.27	41.3	60.17	83.37
CELSR3	1.28	4.69	2.01	1.14	8.67	4.03	2.04	4.28	3.42	3.12	5	6.6	4.84	1.48	6.94	3.42	0.97	2.75	2.73	3.7	9.79
AASS	20.91	13.55	34.64	14.3	17.15	27.59	12.54	21.32	18.52	23.14	32.83	17.37	27.47	13.63	14.8	24.97	17.33	29.92	27.14	27.12	27.63
PLEKHG6	0.47	0.64	1.47	1.91	0.2	0.88	6.98	0.33	0.15	0.22	0.69	0.16	0.45	0.06	0.08	0.09	0.07	0.64	0.63	0.29	0.34
SS18L2	18.37	13.37	23.66	27.32	9.36	14.46	15.92	15	12.91	19.83	20.59	14.4	16.09	9.41	14.84	15.94	15.95	18.24	22.65	13.18	13.89
MPND	8.01	13.8	7.4	6.3	13.1	12.97	8.46	8.21	11.39	9.19	7.93	12.05	9.98	4.32	10.36	8.23	4.98	7.1	7.82	13.61	11.44
MGST1	22.47	14.34	40.17	23.53	8.27	17.39	25.56	17.4	8.07	7.32	13.32	1.14	9.65	4.97	0.91	1.79	1.85	13.13	17.93	10.29	11.8
CRY1	17.55	14.75	19.42	15.21	14.39	18.3	10.21	15.7	14.37	13.31	11.86	12.44	15.05	6.28	12.02	12.74	9.05	14.77	12.37	18.35	17.48
PGLYRP1	0	0	0	0	0	0	0	0	0	0	0	0	0	0	0	0	0	0	0	0	0
NFIX	0.18	1.17	1.23	0.21	0.76	0.78	3.31	0.16	0.17	0.01	0.02	0.43	0.28	0.02	0.31	0.61	0.03	0.04	0.05	2.56	2.29
ST3GAL1	9.35	3.66	12.7	6.59	3.39	5.06	6.24	3.44	2.34	2.55	3.34	1.4	2.74	0.65	1.84	1.81	0.98	6.08	3	1.85	3.4
MMP25	0.02	0	0.19	0.03	0.04	0.01	0.01	0.01	0.03	0.01	0.04	0.01	0.01	0	0.01	0	0	0.01	0.06	0.02	0.04
IL32	0.4	0	0.24	0.13	0	1.29	1.03	0.07	0.08	0.09	0.04	0.09	0	0.04	0.04	0	0	0	0.08	0.03	0
PKD1	17.04	15.52	11.84	7.67	21.96	20.26	14.11	19.11	18.23	12.2	25.6	22.79	17.81	6.43	18.45	17.34	8.11	12.87	17.07	20.12	28.84
MAPK8IP2	2.52	4.81	2.05	1.11	7.49	5.1	3.05	4.65	4.68	4.09	4.16	5.46	4.53	1.59	6.7	4.67	2.1	2.7	3.26	5.43	7.76
MED24	37.18	31.4	31.48	17.49	36.18	42.62	26.51	24.54	29.87	28.91	33.92	27.96	35.93	9.59	32.6	29.81	16.44	31.94	24.61	34.33	39.31
RHOBTB2	8.11	8.48	8.85	5.16	10.35	12.3	6.94	7.2	5.72	4.71	8.01	7.19	8.58	2.48	8.22	7.47	3.27	6.2	5.07	13.61	18.81
HEATR5B	10.4	8.38	9.92	5.08	9.57	9.6	7.05	12.46	11.45	8.57	9.51	9.56	10.6	4.69	9.65	10.86	5.11	11.07	7.44	10.78	9.88
SEC62	54.58	38.32	53.77	29.85	47.69	46.42	46.11	52.19	45.61	48.78	43.56	38.65	58	17	45.93	49.47	33.7	50.83	35.37	47.09	50.1
RPS20	1445.33	1056.06	1382.43	1962.7	985.43	1195.84	1351.08	1305.18	1275.9	1611.95	1634.5	1039.31	1394.25	927.97	1022.97	1278.64	1298.55	1510.97	1845.42	1081.91	902.48
CSDE1	248.42	189.68	241.06	258.09	183.65	237.11	202.26	238.88	199.6	218.91	230.04	187.04	220.67	98.61	203.19	277.78	200.76	253.27	245.27	188.73	242.4
UBE3C	31.52	16.95	34.8	21.76	21.09	26.48	21.05	30.83	18.01	21.49	26.08	16.31	28.13	10.33	15.92	25.32	12.52	28.32	21.4	24.94	32.37
REV3L	40.76	17.78	35.24	30.13	25.24	36.1	20.26	42.45	26.1	27.59	26.12	21.47	30.27	11.2	15.21	26.21	15.34	37.74	22.09	36.82	49.17
TENM1	5.91	4.38	1.94	1.91	7	3.98	3.21	6.09	11.5	1.76	1.91	1.99	2.5	0.74	2.09	1	0.27	1.61	0.87	2.31	1.59
PAX7	0.51	0.67	0.21	0.63	0.68	1.22	0	2.12	0.07	0.52	0.59	0.48	1.95	0.12	0.61	0.51	0.56	0.27	0.47	0.62	3.85
MASP2	0.06	0.01	0.05	0.01	0.22	0.09	0.01	0	0.04	0	0.07	0.01	0.04	0.02	0.02	0.02	0	0.13	0.08	0.05	0.1
IYD	0.01	0.06	0.01	0.03	0.06	0.08	0.47	0.01	0.01	0	0	0	0.01	0	0	0	0.01	0.01	0	0.01	0
FAM76A	5.44	3.95	6.22	4.35	4.36	5.86	4.1	6.02	3.88	4.59	4.23	3.73	4.19	2.68	3.76	4.26	3.91	4.55	3.99	7.7	7.27
TRAF3IP3	0.02	0	0.1	0.02	0	0.09	0.07	0	0.06	0.03	0	0.01	0.03	0	0.01	0.02	0	0.01	0	0	0
POMT2	12.47	13.55	15.33	9.91	18.28	17.85	14.04	14.75	15.06	12.83	19.18	12.8	12.29	6.09	13.89	18.82	13.37	16.59	13.6	16.97	17.7
VTA1	35.95	28.67	38.41	38.9	44.13	29.12	35.37	38.64	35.93	32.87	33.7	31.95	39.63	17.68	31.74	34.05	28.8	34.06	30.63	36.18	35.79
MLXIPL	0.21	0.05	0.31	0.09	0.09	0.05	1.49	0.24	0.07	0.03	0.12	0.14	0.05	0.05	0.2	0.33	0.03	0.2	0.26	0.14	0.07
BAZ1B	35.4	25.74	36.48	20.37	31.12	37.15	26.74	31.46	25.6	29.53	27.72	29.04	37.25	11.89	30.65	34.5	18.38	35.52	21.86	29.54	35.77
RANBP9	17.37	12.06	17.63	15.26	14.71	17.51	12.88	16.32	13.16	15.76	14.38	14.74	16.84	7	16.64	15.59	11.9	17.56	14.17	14.41	18.8
ETV7	0.04	0	0.08	0.03	0	0	0.02	0	0.02	0.02	0.06	0	0	0	0.02	0.04	0.02	0.03	0.03	0.04	0
SPRTN	12.03	6.63	10.86	8.63	8.17	11.36	9.09	12.51	7.65	10.76	11.46	8.81	14.54	6.28	7.47	12.57	10.95	13.29	12.35	10.33	10.99
EEF1AKNMT	12.3	6.79	11.01	9.38	8.11	11.61	9.84	7.67	7.31	7.39	9.18	5.68	8.78	4.24	6.37	6.33	5.96	8.55	7.88	10.02	7.49
DYRK4	29.48	24.69	20.4	27.87	26.9	24.62	27.11	28.41	28.93	23.37	27.44	19.13	21.05	14.88	18.47	17.79	18.3	20.5	20.47	31.69	20.89
ZNF207	183.91	91.87	188.35	159.94	97.81	129.78	105.89	154.97	103.47	140.91	149	94.38	159.31	69.7	98.76	154.52	123.13	179.58	154.97	134.46	146.59
UQCRC1	102.05	87.61	111.88	105.81	89.4	86.34	99.56	99.8	92.02	95.71	92.5	78.39	95.18	47.34	77.88	92.25	83.69	91.13	87.33	105.65	89.31
STARD3NL	30.48	26.94	27	38.42	29.56	24.83	24.19	33.19	31.06	35.26	29.41	31.84	32.43	19.13	33.62	29.45	30.82	29.01	30.32	31.37	31.6
CD9	14.81	11.36	26.36	9.08	18.31	17.19	12.07	21.99	25.8	17.83	13.75	8.06	14.71	13.42	6.16	8.6	10.96	19.99	12.68	23.16	7.07
HHATL	0.11	0	0.07	0	0	0.02	0	0.32	0.01	0	0.08	0	0	0.08	0.04	0	0	0	0.04	0.09	0.02
NCAPD2	36.22	25	31.19	30.22	26.87	53.18	31.27	29.62	25.19	39.42	40.64	26.57	40.68	16.26	37.88	38.98	41.34	35.22	31.23	42.34	41.03
IFFO1	4.66	5.24	3.92	2.15	5.55	4.93	4.09	4.62	4.29	4.51	5.46	4.83	5.71	2.67	4.06	3.52	2.19	3.66	3.7	5.9	3.33
GIPR	0.45	0.71	0.43	0.15	0.44	0.3	0.53	0.3	0.43	0.61	0.67	0.72	0.57	0.01	0.42	0.18	0.15	0.3	0.51	0.08	0.3
PHF7	2.7	2.32	2.67	1.92	2.63	2.77	2.19	4.77	3.05	3.31	2.36	2.51	2.18	0.73	3.54	2.57	2.06	2.93	1.57	2.22	2.29
SEMA3G	0.45	0.06	0.37	0.11	0.1	0.27	0.1	0.44	0.09	0.18	0.4	0.14	0.08	0.13	0.23	0.16	0.03	0.21	0.11	0.36	0.15
NISCH	34.55	29.54	31.61	22.93	33.81	42.19	29.71	27.99	25.19	22.54	36.45	28.31	29.29	13.44	26.71	26.52	15.41	24.92	26.97	43.57	43.41
STAB1	0.17	0.07	0.28	0.03	0.01	0.07	0.05	0.02	0.04	0.03	0.18	0.05	0.13	0.1	0.01	0.05	0	0.1	0.12	0.06	0.03
FUZ	7.75	14.13	6.46	9.2	11.94	12.35	11.87	7	11.62	10.38	12.22	12.76	11.26	5.59	13.3	14.6	11.95	8.86	10.98	10.29	10.38
SLC6A13	0.69	0.15	0.47	0.03	0.52	0.28	1.39	0.45	0.47	0.28	0.3	0.19	0.6	0.12	0.22	0.13	0.34	0.35	0.28	0.19	0.34
IDS	8.94	5.08	8.65	5.98	10.01	10.09	7.05	10.42	6.68	7.28	5.69	6.4	7.72	1.67	9.74	7.52	4.19	7.81	4.42	12.24	12.99
PRSS3	0	0.05	0	0.04	0	0.07	0	0	0	0	0.09	0	0	0	0	0.13	0	0.08	0	0.11	0
ZNF200	8.12	4.58	8.37	5.86	6.26	5.86	5.03	6.65	5.83	5.9	7.01	4.68	6.68	3.16	4.88	5.1	4.81	5.76	4.96	7.85	4.99
CD4	1.38	0.45	0.57	0.26	1.17	1.06	1.07	0.64	0.97	1.49	1.57	0.89	1.06	0.48	1.21	0.88	0.62	0.99	0.86	0.81	0.29
LRRC23	4.76	5.04	4.72	3.08	6.11	5.32	4.67	3.99	6.16	3.84	4.27	3.85	2.98	1.66	4.98	5.31	3.68	3.51	4.39	7.76	6
BTK	0.75	1.73	0.81	0.11	0.45	0.13	0.22	1.29	0.08	0.06	0.02	0.01	0.15	0.02	0.05	0.1	0.02	0.08	0.02	0.18	0.1
HFE	0.45	0.34	0.37	0.41	0.39	0.48	0.54	0.22	0.26	0.3	0.36	0.08	0.47	0.23	0.27	0.32	0.22	0.24	0.25	0.57	0.34
SCMH1	27.52	11.67	17.53	14.08	13.58	22.53	16.54	19.17	14.5	19.54	18.32	13.45	22.22	6.69	16	18.31	9.73	21.7	15.61	14.02	18.26
FYN	47	50.28	50.11	42.05	83.53	55.04	33.29	68.49	50.55	59.12	56.36	65.84	76.27	26.76	68.49	72.2	47.37	59.09	43.82	68.02	104.88
HIVEP2	3.19	1.79	4.49	2.63	2.93	3.22	1.93	4.08	1.57	2.11	2.56	1.24	3.84	1.03	1.99	1.89	1.15	3.81	3	2.71	6.69
FMO1	0.34	2	0.82	0.02	0.05	0.86	0.42	0.02	0.04	0	0	0	0	0	0	0.15	0	0	0	0.77	0.44
ELOA	19.91	12.24	22.64	15.73	16.57	17.73	13.7	17.31	12.99	17.22	18.03	11.91	19.25	6.3	13.41	19.29	15.72	21.27	17.45	16.28	17.47
LYPLA2	32.76	22.87	37.66	35.35	29.36	23.93	26.27	27.94	23.54	25.27	27.25	21.51	25.57	12.1	22.74	21.44	15.66	24.83	23.47	24.68	19.86
CLCN6	8.1	5.4	6.93	3.45	7.19	9.19	4.28	6.93	5.06	6.79	7.66	5.79	8.7	2.7	6.43	7.24	3.66	7.54	6.32	6.74	9.18
AC080038.1	23.21	16.97	14.13	7.72	24.51	37.68	23.67	19.5	19.82	10.05	19.08	9.06	8.7	6.27	8.1	12.21	6.56	8.62	15.98	16.5	19.71
NME1-NME2	2.58	1.68	3.41	4.75	2.32	1.55	0.89	3.07	2.47	3.1	2.72	3.15	1.53	0.99	2.81	2.46	2.26	2.8	2.84	1.89	3.66
SLC6A7	0.01	0	0.04	0	0.01	0	0.02	0.02	0	0	0	0.01	0	0	0.01	0	0	0	0.05	0.01	0.01
TSPAN9	21.95	25.11	21.08	7.68	16.73	17.76	13.26	18.37	11.92	8.57	9.48	10.26	7.79	3.95	11.29	8.91	3.91	8.56	7.64	20.26	15.79
BTBD7	13.7	9.38	12.26	16.22	8.85	11.1	10.61	11.09	10.68	11.99	15.23	14.08	13.39	6.98	12.7	12.69	13.97	14.75	13.76	10.01	11.32
AC005954.1	8.98	6.66	8.47	6.25	7.7	5.77	7.3	5.87	5.98	7.11	8.71	7.6	7.21	4.21	4.79	5.46	3.11	6.53	5.1	11.75	5.95
MKS1	11.43	8.59	8.81	7.44	10.39	11.08	8.92	10.93	8.57	7.71	11.54	8.85	11.92	5.59	8.91	8.15	6.59	9.14	8.82	13.75	10.76
ABHD5	7.54	6.02	9.42	8.49	9.5	5.59	6.68	6.96	7.26	5.97	6.76	7.42	8.76	3.44	6.25	8.21	4.71	6.66	6.18	8.36	7.36
ANOS1	9.44	24.15	14.62	6.5	31.83	19.7	17.21	20.9	19.44	19.04	16.06	18.15	29.51	5.66	18.46	19.58	13.49	15.32	14.62	18.83	39.17
AKAP8L	53.41	39.22	54.2	37.83	51.7	47.69	38.34	49.76	41.07	46.87	67.37	44.4	53.26	25.12	37.8	62.56	34.58	58.92	63.05	51.7	67.07
MBTD1	20.37	9.74	20.65	12.28	11.88	20.11	10.67	17.24	12.37	18.92	22.26	12.89	24.09	8.37	16.26	15.95	11.32	27.1	21.02	16.77	22.32
UTP18	25.76	16.86	28.67	27.43	18.28	19.01	18.19	22.93	17.4	22.57	22.84	16.15	22.36	11.72	16.2	23.04	20.38	26.61	23.07	18.49	15.13
RNF216	16.82	12.75	16.23	12.09	13.92	17.63	14.64	14.02	11.98	11.14	15.17	10.16	13.9	5.47	10.6	12.46	9.14	14.22	12.92	15.62	19.31
TTC19	22.72	16.25	23.73	20.68	19.8	27.14	19.74	25.58	19.43	25.95	24.76	18.82	24.84	11.17	19.39	25.46	22.58	25.01	22.67	30.55	27.17
PTBP1	113	54.83	109.65	86	51.1	119.96	63.01	78.32	45.01	75.21	95.65	44.08	86.11	30.12	54.1	87.22	73.47	89.34	82.7	65.55	87.63
DPF1	4.08	5.67	5.11	3.46	7.92	5.82	2.26	5.33	3.54	8.07	9.22	9.03	13.55	4.81	8.85	8.7	6.8	9.32	5.67	4.69	11.44
SYT7	20.25	27.74	8.78	5.52	40.21	60.33	27.52	26.01	41.54	40.45	49.59	40.8	31.92	12.02	47.74	46.11	30.92	31.06	36.43	18.01	11.67
LARS2	9.98	6.83	10.41	7.67	7.29	8.95	8.34	7.86	6.85	7.83	8.26	6.35	8.91	3.94	6.32	7.33	7.07	8.24	7.03	11	9.15
PIK3C2A	42.24	23.91	42.96	29.78	23.43	31.08	28.04	41.36	24.66	31.51	35.24	24.88	35.1	16.02	22.72	26.65	20.61	34.44	32.53	30.94	25.59
PLAUR	9.73	3.28	7.57	8.56	4.3	11.38	5.45	5.51	4.02	8.55	14.01	11.04	11.46	7.59	8.33	8.3	7.38	11.09	7.87	7.84	12.15
ANLN	23.26	11.16	22.69	21.08	10.29	16.48	14.96	18.31	14.72	17.63	18.35	14.17	21.34	11.41	12.62	18.12	21.96	22.22	22.74	18.02	13.76
WIZ	6.76	8.6	5.56	3.36	12.17	13.56	7.45	7.81	6.45	7.14	8.19	8.62	8.26	2.18	10.86	7.4	3.91	7.27	5.25	8.45	14.31
RABGAP1	26.46	18.78	21.98	19.68	23.09	23.19	21.24	27.62	22.52	17.47	23.08	18.22	24.09	10.6	18.74	23.43	12.27	24.32	20.88	28.95	27.1
DCN	27.6	4.25	16.87	18.3	0.07	36.7	90.41	11.92	0.7	0.24	0.07	0.32	1.31	1.17	0.03	0	0	0.58	0.14	2.56	4.11
QPCTL	2.93	2.83	2.75	2.55	2	3.33	2.98	3.24	2.09	1.77	3.14	1.55	2.01	1.12	1.62	2.15	1.7	1.91	1.77	2.69	1.68
PPP5C	39.54	23.58	42.16	34.28	32.19	38.55	30.04	31.2	23.44	32.97	36.32	23.78	39.92	14.78	24.19	27.84	25.09	30.43	31.78	39.05	41.75
CEP68	10.71	8.66	9.12	7.54	10.16	13.52	7.41	10.43	8.36	9.27	12.93	8.28	11.96	5.14	9.89	9.96	8.68	11.27	10.32	8.61	16.86
MAP4K3	34.22	17.66	30.74	27.29	22.87	36.66	20.39	31.65	25.72	28.43	28.7	24.29	33.05	16.33	19.72	30.11	16.45	37.05	27.69	32.72	35.9
ZBTB32	0	0	0	0	0.03	0	0	0	0	0	0	0.02	0	0	0	0.03	0	0	0.01	0.05	0
TYROBP	0.23	0	0.1	0.16	0.27	0	0.18	0.5	0	0.07	0.06	0	0	0	0.24	0.11	0	0	0	0	0
TMEM159	11.3	9.2	12.54	11.3	6.7	10.36	8.12	9.63	7.63	8.63	9.26	6.74	6.16	3.83	8.23	7.66	5.27	8.59	9.37	6.92	8.57
GABRA3	1.53	1.91	3.06	1.61	2.15	1.96	0.91	1.68	1.38	2.09	1.55	2.67	2.56	0.94	2.77	3.32	1.71	2.66	1.77	1.83	2.3
BRCA1	13.36	8.55	11.06	10.83	8.13	16.36	8.44	14.41	10.59	17.02	19.94	14.94	21.49	7.34	13.06	18.06	16.61	16.91	14.19	11.05	14.28
ERCC1	48.77	43.65	43.39	47.35	47.97	39.61	41.51	46.97	40.58	53.84	52.5	41.25	53.91	32.35	39.44	56.2	51.21	48.42	42.9	47.64	35.25
CD22	8.54	0.45	7.26	5.17	0.07	3.19	9.59	4.07	0.44	2.28	4.13	1.67	2.66	1.71	1.33	0.64	0.49	2.67	2.87	0.67	0.79
SEMA3B	5.22	8.27	6.33	6.81	9.76	7.06	13	6.97	8.99	3.5	6.27	8.24	3.72	1.98	5.04	5.63	3.05	4.27	4.97	20.2	9.07
MBTPS2	4.18	2.58	4.06	2.05	2.64	5.45	3.1	4.21	2.81	3.17	3.85	2.46	4.11	1.37	3.92	2.43	1.4	3.84	2.06	3.94	5.2
PRICKLE3	0.72	0.6	0.87	0.67	0.36	0.66	0.85	0.73	0.36	0.46	0.68	0.23	0.41	0.18	0.56	0.35	0.08	0.27	0.35	0.44	0.17
LTF	0	0.01	0.08	0.1	0.06	0	0.05	0	0.01	0.06	0.02	0.02	0	0	0	0	0	0	0.01	0.01	0
EXTL3	17.47	15.02	17.93	11.79	17.51	19.96	19.8	15.84	12.28	11.84	12.92	9.71	16.03	5.06	11.14	14.74	9.1	13.06	10.83	17.79	24.44
NR1H4	0.26	0.09	0.26	0.09	0.14	0.09	1.99	0.09	0.15	0	0.02	0.02	0.02	0	0.02	0.02	0.01	0.01	0.01	0.13	0.03
ELOVL5	62.08	32.58	77.26	55.16	25.69	53.83	30.38	49.33	23.12	45.21	46.56	26.99	52.26	22.72	33.22	41.13	32.12	50.34	39.68	57.1	62.01
ALOX5	0.18	0.03	0.66	0.28	0	0.43	0.72	0.54	0.02	0.1	0.17	0.18	0.04	0	0.18	0.02	0.15	0.22	0.32	0.22	0.12
KDM5D	0.04	0	0	0	0	0	0	0	0	0	0	0	0	0	0	0.01	0	0	0	0	0
CALCOCO1	33.89	43.05	22.61	16.6	51.34	32.74	41.63	45.73	54.83	32.51	39.52	37.69	31.96	15.94	33.75	30.67	20.45	31.06	29.35	38.27	26.63
UBR7	17.49	10.19	15.89	15.81	12.56	13.73	10.23	15.58	10.18	17.56	15.98	10.39	18.63	7.72	11.46	17.83	13.43	18.17	13.89	13.07	17.27
MAP4K5	31.5	15.32	26.18	19.84	19.8	29.54	17.94	25.98	20.04	23.62	27.47	19.36	28.9	11.7	17.69	22.74	13.35	26.8	20.55	24.58	30.24
EHD3	1.91	2.65	2.86	1.44	3.41	2.55	1.98	2.72	1.86	1.22	1.31	1.25	1.85	0.71	1.48	1.26	0.73	1.27	1.01	3.9	4.43
PSMC4	48.48	39.38	55.56	61.78	44.81	43.69	39.22	49.42	36.49	40.37	39.32	36.28	45.83	23.1	33.7	40.41	33.15	39.47	40.73	53.13	49.75
MAN2B2	2.8	3.7	2.35	1.79	4	5.02	3.52	2.91	3.09	2.47	3.35	2.73	2.45	1.25	2.79	2.87	1.88	2.47	2.48	4.08	3.67
SLC7A14	0.56	0.97	0.75	0.54	1.67	0.6	0.82	0.8	0.56	0.39	0.53	0.29	0.75	0.03	0.41	0.11	0.03	0.38	0.46	0.57	1.24
CLDN11	2.65	1.75	2.97	2.81	0.84	2.11	1.74	5.3	0.84	1.02	2.21	1.66	2.31	0.44	1.45	2.05	0.19	2.05	1.78	2.33	2.77
SLC25A39	40.14	37.19	46.37	38.82	46.72	44.88	44.86	38.69	40.69	33.24	44.49	31.63	30.04	18.08	29.13	33.35	27.65	31.79	35.75	51.68	30.36
MVP	1.64	0.95	1.48	0.83	1.49	2.04	2.14	1.93	1.12	1.35	1.5	2.82	0.71	0.07	1.81	1.19	0.43	1.55	1.02	1.17	1.56
NUB1	24.87	13.78	23.05	23.31	16.63	22.13	18.87	22.23	16.18	18.74	21.46	14.86	25.23	10.72	17.03	19.97	15.94	19.63	18.44	21.42	24.47
PGM3	23.61	12.83	31.18	21.36	16.63	22.79	21.6	23.02	18.77	19.63	23.45	17.36	22.53	10.01	15.39	18.24	13.96	31.53	31.2	25.22	26.8
RWDD2A	2.48	2.33	2.52	2.56	2.51	3.59	2.44	2.89	2.62	3.29	3.72	2.46	2.95	1.5	2.73	3.1	2.98	3.35	3.33	3.96	3.65
CLK1	90.49	28.58	76.16	76.95	40.23	45.66	30.64	54.23	37.44	77.56	81.02	44.62	92.6	52.84	35.1	84.3	83.52	93.07	98.32	79.01	50.95
POLR3B	6.43	3.33	5.56	4.19	4.09	4.25	3.99	4.78	3.63	4.96	4.94	3.25	4.87	1.96	3.62	3.36	2.89	4.78	4.26	4.56	3.83
ANGEL1	8.6	5.67	6.87	5.6	5.94	7.95	6.82	8.03	5.93	6.7	8.89	6.96	8.12	3.88	5.78	8.14	4.08	8.04	6.08	8.22	9.67
RNF14	22.39	21.68	18.74	21.07	25.77	18.21	22.22	24.72	25.23	20.85	18.65	21.41	20.87	11.44	20.6	20.12	17.19	18.32	20.58	22.82	14.55
DNASE1L1	8.58	10.38	7.94	7.79	8.73	9.97	9.35	8.1	7.71	6.73	7.68	5.8	5.9	3.25	5.55	5.2	4.2	4.79	6.48	12.93	8.07
DDX11	27.48	12.6	23.59	19.44	14.53	22.41	15.31	21.48	13.87	23.35	40.5	22.18	27.88	14.51	18.06	23.75	15	29.45	30.49	20.47	22.62
HEBP1	6.53	3.42	5.98	6.27	3.64	8.46	6.72	5.35	3.16	4.58	5.89	3.08	4.25	1.44	5.07	3.27	2.85	4.94	4.12	6.15	6.11
GPRC5A	4.19	0.99	4.42	6.58	0.86	1.54	1.35	3.46	0.7	1.04	0.51	0.59	1.62	0.19	0.53	0.38	0.32	0.97	0.71	1.98	2.97
MAMLD1	0.55	0.73	1.17	0.25	1.33	1.03	0.66	1.15	0.82	0.69	0.81	0.98	1.12	0.2	1.38	0.85	0.35	0.91	0.45	1.65	2.93
CD6	0.09	0.14	0.14	0.18	0.06	0.16	0.21	0	0.16	0.06	0.14	0.06	0.09	0.02	0.03	0.05	0.04	0.06	0.08	0.04	0.13
TACC3	19.53	12.45	20.44	15.42	13.15	34.27	14.64	15.74	10.86	19.67	29.63	14.68	23.73	8.69	18.51	19.33	26.11	24.29	22.2	19.42	30.52
UFL1	13.12	6.68	12.37	10.59	6.7	11.35	10.75	12.84	9.6	10.85	10.44	7.75	12.23	5.85	8.37	9.58	7.44	11.17	10.39	12	12.58
POLA2	17.7	7.87	11.45	14.92	6.35	13.97	8.4	14.13	7.92	13.44	13.32	9.19	15.55	6.84	7.18	13.35	10.87	13.17	8.87	9.58	11.45
ZC3H3	3.14	2.61	2.74	1.42	3.36	4.3	3.19	2.95	2.69	2.98	3.49	3.32	3.03	0.68	3.84	2.65	1.14	2.81	2.07	3.34	4.48
CAPN1	25.57	30	30.77	26.72	28.38	27.53	33.25	23.41	22.64	14.14	20.91	20.57	15.82	7.21	22	14.23	10.73	13.54	19.4	25.3	29.15
ACPP	2.39	0.21	2.74	2.26	0	0.58	0.62	0.39	0	0.07	0.27	0	0.11	0.4	0	0	0	0.29	0.55	0.31	0.11
MDH1	112.78	90.04	108.87	136.56	98.42	91.65	98.28	112.23	99.32	97.61	92.02	89.47	87.93	50.58	89.39	90.23	94.46	92.39	102.12	116.88	95.26
SLC30A9	41.88	27.74	44.25	41.09	35.55	38	35.7	38.43	34.67	40.12	40.34	33.17	46.03	19.53	28.69	40.45	37.13	39.35	37.83	42.76	40.82
MTMR11	1.17	0.79	0.97	1.82	1.15	1.95	2.35	0.98	0.8	0.42	0.91	1.29	0.73	0.31	0.72	0.66	0.41	0.77	0.54	2.59	1.11
COX15	16.09	14.34	14.6	12.52	15.37	17.81	18.03	15.89	13.99	14.45	14.34	12.75	15.51	7	15.1	14.38	9.72	12.54	12	19.02	17.5
CCDC88C	6.37	7.17	8.49	3.53	9.04	11.51	6.52	8.6	7.44	6.68	8.69	6.92	7.82	3.02	6.33	7.27	4.93	10.49	7.87	20.99	21.85
YAF2	27.56	14.01	22.92	23.31	20.2	29.69	21.34	30.25	22.45	28.33	28.27	27.36	30.09	12.32	24.72	29.42	24.42	31.88	23.95	18.76	31.26
ZMYND11	33.42	23.73	31.83	25.23	30.05	31.92	28.88	30.02	26.76	25.53	27.86	22.32	31.08	13.81	22.17	33.09	24.82	30.43	25.98	39.28	32.84
WAS	0.16	0.24	0.19	0.21	0.19	0.6	0.42	0.51	0.23	0.15	0.24	0.29	0.36	0.13	0.19	0.22	0.05	0.3	0.2	0.41	0.3
DPEP1	2.08	1.22	2.2	2.34	0.2	1.87	12.32	2	0.51	0.47	1.15	0.27	0.17	0.34	0.15	0	0.11	0.8	0.45	1.16	0.37
BID	14.4	10.97	12.12	25.97	10.82	10.72	10.55	13.3	10.44	14.29	14.84	9.41	13.43	6.92	10.93	12.58	14.39	14.33	16.23	5.33	8.48
MATR3	360.91	252.58	359.87	379.76	292.77	356.87	234.99	316.94	274.66	344.15	346.9	261.22	416.74	202.96	262.29	402.56	329.73	389.68	352.54	330.57	408.06
NPC1L1	0.07	0.02	0.09	0.04	0.01	0.03	0.58	0.03	0.02	0.01	0.03	0.02	0.01	0	0	0	0.01	0.03	0.01	0.01	0
XYLT2	6.49	5.12	5.72	4.54	4.85	7.1	5.86	6.07	4.97	4.33	7.36	5.09	4.78	2.41	4.47	3.24	2.72	4.78	5.07	8.68	6
RGPD5	26.2	10.67	21.68	9.25	13.61	37.57	12.63	23.32	14.53	18.71	17.49	15.69	20.07	7.54	12.26	19.83	7.79	20.88	15.59	24.16	27.06
STMN4	1.93	17.24	9.7	5.15	31.82	7.52	5.43	20.13	14.62	16.4	12.98	39.96	23.12	5.64	59.32	19.92	11.12	11.06	10.13	25.57	37.37
NUDCD3	26.88	23.88	23.92	21.14	28.48	22.12	28.14	25.58	22.18	20.07	21.4	20.3	23.73	11.83	23.18	23.49	15.26	19.99	18.37	25.29	25.76
ISL1	12.18	6.89	11.08	19.15	11.48	6.52	4.31	9.8	12.43	12.51	8.62	22.07	11.02	3.83	27.61	12.84	4.61	10.55	10.04	1.02	1.18
CHDH	1.33	0.76	1.21	2.39	0.46	1.84	2.33	0.85	0.35	0.95	1.23	0.61	0.9	0.36	0.45	1.33	0.49	0.95	1.15	0.71	0.78
IL20RA	0.46	0.51	0.23	0.46	0.02	0.17	0.2	0.14	0	0.06	0.01	0.02	0.04	0.13	0.15	0.05	0.03	0.14	0.05	0.09	0.03
CLCA1	0.01	0	0.01	0	0	0	0.39	0	0	0	0	0	0	0	0	0	0	0	0	0.01	0
CLCA4	0	0	0	0	0	0.02	0.01	0.02	0.01	0	0	0	0	0	0.01	0	0	0	0	0	0
GLT8D1	30.2	26.54	29.74	30.49	27.86	29.23	26.92	28.14	24.2	26.22	33.89	22.9	29.67	19.06	24.04	30.86	32.17	26.19	28.83	41.52	33.82
ATP2C1	33.22	24.33	26.17	22.05	30.62	33.93	26.31	36.34	34.7	31.28	37.13	29.15	37.93	14.54	33.57	33.55	21.43	32.03	28.79	33.29	29.83
IGF1	4.18	0.37	3.82	4.82	0.08	0.65	6.36	2.02	0.07	0.05	0.1	0	0.35	0.01	0.01	0.16	0	0.12	0.12	0.32	0.34
SLC38A5	0.5	0.25	3.48	0.89	0.27	0.4	0.58	0.66	0.43	1.91	1.71	2.76	0.76	0.27	2.38	0.26	0.2	1.13	1.53	0.29	0.84
RALBP1	14.96	9.95	18.41	13.68	12.08	12.9	12.44	12.75	10.07	13.26	14.19	10.6	15.65	6.01	12.37	13.15	8.6	13.94	12.54	12.53	10.53
RUFY3	49.48	49.18	46.64	28.05	70.14	49.07	35.74	65.57	60.54	53.11	44.73	64.31	65.81	23.93	62.71	60.34	32.45	57.58	38.52	58.9	79
CNTN1	2.96	5.92	6.22	4.28	12.57	1.81	3.02	5.92	7.85	7.69	6.06	14.22	6.95	2.28	16.28	7.95	3.79	6.07	5.59	1.58	3.85
SLC11A1	0.09	0.05	0.02	0.11	0.1	0.07	0.15	0.11	0.22	0.15	0.12	0.12	0.1	0.05	0.13	0.05	0.06	0.1	0.08	0.12	0.08
WWTR1	10.77	6.71	20.4	8.05	8.25	14.09	11.32	8.54	4.08	3.66	4.66	3.88	9.75	1.96	5.44	4.66	2.3	5.71	4.04	29.11	30.73
AGPS	21.34	10.76	16.79	19.88	11.51	18.4	13.49	19.47	11.45	17.71	19.29	13.58	19.29	8.86	13.81	15.95	11.5	17.15	16.21	15.89	17.94
ZNF806	0.05	0.04	0.04	0.06	0.14	0.04	0.01	0.09	0.01	0.03	0.06	0.05	0.05	0.03	0.09	0.05	0.02	0.04	0.03	0.13	0.04
CXorf56	19.05	14.69	21.23	20.36	14.17	15.22	13.93	16.82	15.21	16.63	17.11	13.1	14.98	9.89	13.28	16.57	16.54	16.71	20.05	15.28	14.9
ATP1A2	0.95	0.52	1.99	0.37	0.85	1.75	0.32	2.34	1.94	4.55	3.25	1.97	7.51	6.11	0.89	2.92	1.12	6.48	2.86	5.64	4.91
TTC27	8	4.58	7.57	6.77	4.25	6.62	6.29	6.78	4.91	6.38	7.34	4.88	7	2.56	5.5	6.68	5.81	6.8	6.08	5.39	5.26
ZNF582	3.87	2.98	3.74	3.86	2.46	4.14	3.29	4.39	3.64	3.92	3.98	3.24	3.96	2.34	2.85	4.14	4.21	4.23	4.69	3.28	2.67
VSIG2	0.08	0.14	0.04	0.06	0	0.06	0.11	0.05	0.02	0.03	0.08	0	0.03	0	0	0	0	0.03	0.04	0.08	0
PHLDB1	17.66	17.44	16.84	13.66	21.63	20.89	15.67	18.94	15.07	14.6	17.45	16.8	17.31	6.3	17.06	17.36	8.81	12.56	14.02	29.21	33.24
MARCO	0.01	0.01	0	0.08	0	0	0	0	0	0	0	0	0	0	0	0	0	0	0	0	0.02
CYP24A1	0.18	0.02	1.32	0.53	0	2.8	0	0.02	0.01	0.13	0.1	0.02	0.27	0.09	0	0	0.01	0.13	0.4	4.33	0.57
PRDM11	4.29	3.34	3.61	2.32	2.82	5.31	5.68	3.62	2.78	1.89	2.96	1.9	2.42	0.78	1.91	2.53	1.31	2.16	1.99	3.64	4.11
SYT13	1.65	2.97	3.84	3.92	2.92	1.79	1.17	3.25	1.13	1.8	1.42	8.3	2.55	0.65	11.22	2.89	2.16	1.98	2.19	3.64	5.53
SNAI2	8.25	0.33	6.11	3.84	0.67	3.92	6.12	3.4	0.88	0.63	1.01	0.18	1	0.38	0.36	0.3	0.16	0.83	1.05	0.79	0.6
CD74	9.96	3.59	8.79	8.66	1.48	2.84	1.66	3.98	1.01	1.76	3.28	1.08	2.23	1.41	2.72	1.47	0.69	3.13	2.95	1.73	2.01
HGF	1.33	0.17	0.72	0.18	0.35	1.37	1.92	1.09	0.52	0.05	0.08	0.13	0.15	0.26	0.09	0.19	0.03	0.8	0.22	0.45	0.12
ZRANB1	20.88	12.61	22.08	18.04	16.35	16.82	12.5	19.51	13.51	17.74	19.31	15.38	22.11	8.98	16.29	18.19	12.39	21.75	19.29	17.13	24.11
NCDN	6.54	6.9	6.33	3.6	10.14	9.73	6.31	5.52	6.39	6.11	7.4	7.91	6.42	2.03	8.75	6.69	3.37	6.21	5.14	7.67	9.79
ADGRA2	10.79	5.76	6.33	3.93	4.26	7.28	13.43	7.11	3.81	8.4	11.02	8.29	8.18	4.6	7.27	5.46	4.33	8.18	7.57	2.89	1.82
CCT8L1P	0.08	0.06	0.07	0.01	0.08	0.12	0.07	0.15	0.05	0.02	0.07	0.05	0.06	0.03	0.05	0.08	0.01	0	0.01	0.04	0.26
ZFP64	8.84	4.95	7.02	6.43	7.04	8.56	5.75	6.89	5.23	7.27	6.74	5.93	8.48	3.01	7.15	6.46	4.38	6.69	6.47	7.16	10.04
MNAT1	36.4	20.49	36.8	44.96	19.3	28.79	22.13	33.77	23.48	30.57	31	26.39	34.96	15.88	22.17	27.97	30.22	36.09	33.5	29.92	33.3
SAMD4A	4.1	1.93	4.92	3.21	2.69	5.6	2.48	3.41	2.4	1.07	1.51	1.36	2.47	1.61	0.63	1.28	0.73	3.23	1.85	5.15	4.5
RUNX3	0.03	0	0.18	0.01	0.01	0.02	0.02	0.11	0.01	0	0.01	0.01	0.01	0	0.1	0.02	0	0	0	0.02	0
MRE11	20.32	9.7	16.87	16.68	9.38	17.14	13.1	18.14	12.5	17.61	17.37	12.41	18.65	8.41	10.67	16.96	12.56	18.67	15.68	12.47	11.23
PLEKHB1	4.61	11.2	6.7	1.95	13.95	9.6	9.13	6.24	8.51	9.68	9.99	12.3	6.49	3.09	14.34	11.51	8.34	9.17	8.4	5.56	3
SERPINB1	3.22	1.13	4.42	3.76	2.16	3.14	6.01	1.61	1.87	1.89	2.96	2.34	1.73	2.09	1.91	3.88	2.21	1.92	2.92	2.02	1.6
CYP3A43	0.02	0.09	0.08	0.13	0	0.1	0.25	0.11	0.08	0.18	0.13	0.22	0.11	0.22	0.12	0	0.03	0.08	0.03	0.07	0.06
SLC7A9	0.23	0.31	0.11	0.13	0.56	0.39	1.67	0.57	0.38	0.49	0.3	0.42	0.33	0.26	0.56	0.44	0.3	0.48	0.3	0.58	0.28
SPAST	21.66	18.45	24.09	18.46	22.63	20.47	15.13	22.66	18.25	20.06	16.25	15.79	27.48	10.01	17.14	21.72	14.38	20.02	15.23	22.54	32.14
NRXN3	3.38	3.24	5.05	2.81	4.18	1.56	2.27	2.41	1.7	2.09	2.23	2.56	4.69	0.51	3.14	2.02	0.44	3.44	1.99	3.36	11.14
OSBPL5	5.57	6.1	3.74	3.94	8.75	6.01	5.2	6.75	7.06	2.98	5.76	5.48	6.17	2.92	5.69	4.26	3.41	3.87	5.04	8.34	7.48
AQR	25	12.7	26.79	20.13	14.34	22.94	16.44	26.23	14.8	18.71	21.3	13.32	24.15	11.12	13.81	16.78	10.96	20.92	18.61	19.15	22.02
CPS1	31.27	12.73	19.61	16.44	12.2	33.33	125.97	23.52	17.63	22.83	25.55	12.42	23.2	12.83	19.39	25.11	18.35	27.72	22.86	26.82	19.48
C8B	0	0	0	0	0	0.02	0.01	0	0	0	0.02	0.01	0	0	0	0	0	0	0	0.01	0
FHL1	14.12	23.12	28.96	7.92	35.5	26.72	19.87	28.83	28.09	27.22	20.9	25.94	30.58	12.5	29.21	30.17	19.43	27.33	19.09	34.17	42.95
RTF2	44.22	42.57	40.53	45.79	47.91	42.66	39.95	46.01	43.37	42.22	42.77	37.91	46.1	22.52	38.54	42.99	43.68	37.72	41.41	51	51.6
GABRA1	0.48	0.1	0.41	0.28	0.13	0.02	0.13	0.19	0.18	0.07	0.1	0.23	0.07	0.03	0.28	0.5	0.1	0.08	0.14	0.04	0.24
NLRP2	0.14	0	6.22	0.1	0	0	0	10.35	5.24	0.05	0.35	0	0.01	0	0.07	23.76	14.58	1.1	0.6	0.03	0.1
SLC45A4	8.58	8.25	7.3	15.37	7.12	12.33	10.23	8.3	7.87	18.6	20.95	12.32	13.51	7.22	14.14	12.13	18.89	12.68	21.66	10.13	7.57
RNF10	26.3	33.14	29.97	23.49	46.52	46	37.09	25.06	28.72	26.78	31.44	27.99	26.12	12.33	32.7	34.11	22.55	34.56	29.15	36.5	51.89
ZNF839	8.39	5.08	7.08	6.14	5.73	7.58	6.79	6.06	5.05	6.99	7.47	5.88	7.25	3.93	5.01	6.3	5.19	6.79	6.61	8	8.53
ZDHHC6	19.85	12.16	14.66	12.1	12.12	15.95	15.59	19.27	13.62	14.51	16.3	10.52	17.75	9.56	10.8	13.57	9.56	16.97	13.89	20.23	14.61
GRAMD1B	4.08	4.79	4.55	1.95	3.91	5.86	2.55	4.16	2.76	3.02	3.08	3.49	3.18	1.28	3.53	3.08	1.97	2.83	2.28	13.98	5.29
RNH1	24.1	29.64	22.29	25.3	31.42	23.85	29.23	24.74	24.29	19	22.17	23.12	17.88	10.21	20.42	21.62	18.5	17.32	20.93	30.65	23.7
NDUFS1	45.87	36.88	47.73	48.6	42.38	43.24	41.19	44.61	42.21	38.06	37.32	34.21	38.54	18.36	34.89	38.1	31.31	36.8	38.85	48.45	47.34
RB1CC1	25.29	15.99	30.16	18.79	21.97	22.58	17.79	27.6	23.43	28.07	26	24.25	31.38	11.46	23.29	28.03	18.71	31.58	26.56	23.4	26.02
ERP44	7.73	5.94	9.61	5.36	6.83	6.68	7.68	7.55	6.43	6.86	5.67	5.94	8.66	2.86	6.59	5.99	3.84	7.07	5.36	9.06	7.94
ALAS1	17.39	14.77	15.74	17.34	17.12	13.11	15.63	13.93	13.93	13.04	13.24	11.56	16.07	7.34	10.91	11.45	11.54	11.2	12.52	17.31	10.43
BIRC3	0.72	0.45	0.61	2.95	0.07	0.19	0.23	0.33	0.08	0.15	0.14	0.04	0.21	0.06	0.06	0.09	0.03	0.08	0.09	0.12	0.14
AKAP11	11.61	7.69	9.94	5.6	8.14	10.58	7.74	11.61	8.38	10.08	10.17	8.55	13.27	4.16	10.49	10.19	4.65	12.43	7.44	10.73	11.72
GLRX2	7.14	5.05	4.8	7.86	6.84	6.81	6.17	6.52	5.74	5.77	4.06	3.67	6.3	2.85	3.48	4.78	2.92	4.93	5.16	6.5	3.11
SNAPC1	6.11	3.61	6.64	5.29	3.88	5.54	3.63	5.86	4.42	5.07	4.73	3.92	5.6	3.07	3.97	5.26	4.18	5.85	5.14	5.96	3.72
DERA	22.68	16.49	16.86	26.26	17.07	22.83	23.38	22.92	22.87	32.12	30.31	21.36	24.83	17.78	23.6	25.94	28.69	29.24	31.78	17.61	14.74
STRAP	82.92	61.64	89.27	84.42	73.3	88.24	56.07	82.49	61.74	84.65	86.96	58.47	85.37	37.74	71.66	89.46	70.42	94.84	86.97	72.51	96.22
ABCC2	0.75	0.19	0.32	0.3	0.3	0.58	9.03	1.36	0.3	0.41	0.82	0.48	1.05	0.12	0.3	0.58	0.2	0.73	0.33	0.39	0.58
DEF6	0.97	0.31	1.04	0.78	0.47	0.44	1.06	0.69	0.17	0.47	0.66	0.23	0.41	0.18	0.23	0.33	0.27	0.45	0.61	0.78	0.14
PLEKHO1	41.53	31.6	35.24	47.76	35.77	46.25	23.85	36.64	29.15	35.64	37.64	30.3	39.07	20.87	32.64	43.55	40.85	38.37	33.2	32.58	54.49
GCLM	2.69	3.96	3.99	3.98	3.64	4.15	4.25	2.32	3.55	2.63	3.26	3.11	3.56	2.64	2.92	3.63	5	3.55	3.66	5.98	3.59
UBR2	9.45	6.79	8.54	4.99	8.21	8.51	8.37	9.92	8.16	7.47	8.19	7.62	8.69	3.55	7.26	7.12	4.63	8.22	6.45	9.73	8.64
EHD2	0.22	0.15	0.4	0.07	0.33	0.33	0.85	0.23	1.1	0.07	0.11	0.05	0.11	0.04	0.06	0.04	0.01	0.06	0.05	0.29	0.16
DEPDC1	12.6	5.08	11.03	13.58	4.4	8.78	7.11	11.52	6.59	13.3	10.82	8.29	14.49	6.59	6.99	9.51	11.72	12.51	10.86	11.32	6.9
CCDC28A	8.15	3.21	6.8	6.57	4.16	6.09	5.03	5.52	4.11	6.46	6.92	4.15	5.34	3.14	4.44	5.05	3.95	7.22	6.65	6.15	4.31
RRAGD	13.49	17.23	10.24	8.14	13.19	9.39	6.19	12.91	10.14	6.47	4.86	4.81	6.91	2.23	6.35	5.36	4.8	5.97	4.27	10.07	12.24
HSF2	27.68	15.04	26.57	33.3	15.45	21.68	15.35	24.53	19.38	29.7	28.44	20.82	29.02	12.84	20.07	32.56	27.68	34.93	31.08	22	29.1
PHF20	17.13	12.84	20	17.55	15.22	15.92	15.43	16.06	15.36	16.54	17.36	17.97	17.85	5.9	19.32	16.79	16.23	15.6	18.42	13.44	20.86
HSD17B6	0.78	0.2	0.5	0.41	0.31	0.35	0.23	0.21	0.26	1.07	0.66	0.56	0.4	0.27	0.28	0.24	0.8	0.39	0.5	0.44	0.41
NR1H3	5.04	3.35	5.91	5.03	3.84	4.32	15.46	6.06	4.07	3.09	4.52	3.81	3.51	1.88	3.62	2.77	3.08	3.45	3.23	6.23	3.19
TYMP	0.32	0.09	0.84	2.02	1.09	2.19	1.02	0.85	0.66	1.37	0.97	1.4	0.45	0.86	0.42	1.43	0.29	0.51	0.54	1.34	0.99
NCAPH2	30.78	27.49	28.33	35.23	28.94	28.6	25.41	29.09	25.57	34.46	36.53	31.28	30.99	18.06	23.64	36.78	32.17	31.29	32.98	28.92	33.96
TOMM34	20.58	10.01	16.95	22.39	9.78	15.5	13.76	13.39	9.85	10.35	11.99	5.44	10.32	5.6	6.04	10.46	10.57	11.29	10.78	12.97	8.18
SEC63	27.95	13.32	23.33	12.51	14.17	28.16	15.98	24.06	15.05	18.96	19.44	15.47	25.33	6.98	15.74	22.3	11.8	27.21	15.52	19.47	29.38
KPNA6	15.63	10.76	19.24	10.8	13.11	14.42	12.27	13.47	10.34	11.74	10.9	9.74	12.88	4	11.56	12.5	8.07	13.41	10.54	12.11	15.33
VIM	473.97	866.39	388.52	200.11	1123.74	969.93	697.9	662.01	928.27	569.32	583.8	537.82	538.18	266.76	585.93	659.36	552.97	488.2	587.41	849.76	796.38
RTEL1-TNFRSF6B	1.59	1.3	0.98	0.62	1.47	1.91	0.89	1.55	1.42	1.29	2.77	1.63	1.48	0.68	1.03	1.63	0.74	1.33	1.67	2.01	1.96
FAS	1.1	0.91	1.91	0.92	1.12	1.18	1.59	1.82	1.23	1.34	1.41	0.79	1.41	0.94	0.71	0.36	1.41	0.77	1.54	1.07	0.94
RNASET2	10.68	10.23	20.43	9.1	6.44	6.62	11.44	8.64	6.93	5.07	7.49	4.58	5.15	3.22	4.12	5.47	4.68	8.19	7.42	7.29	7.09
CD44	1.22	1.65	6.12	0.89	3	3.21	0.77	0.74	0.94	0.75	1.18	1.18	1.17	0.76	1.98	0.84	0.63	1.35	0.55	4.44	6.76
KCNG1	4.26	1.12	3.43	12.05	0.54	1.66	0.57	1.99	0.11	0.53	1.04	0.39	0.87	0.1	0.26	0.1	0.04	1.13	1.66	2.21	2.36
AGPAT4	11.82	9.31	10.79	6.24	12.36	13.97	8.31	11.56	11.4	12.06	14.99	12.7	15.01	5.92	11.84	15	6.76	13.98	12.7	19.95	17.98
SLAMF7	0.07	0	0	0.03	0	0	0	0	0	0	0	0	0.01	0	0	0	0	0	0	0.01	0
BTN3A1	3.59	1.47	1.91	2.75	1.13	2.12	8.12	2.69	1.61	1.56	3.23	3.4	2.79	1.41	3.56	1.51	1.72	2.28	2.27	1.64	1.97
MIPEP	6.24	6.29	8.1	6.66	5.47	6.02	5.77	5.19	3.86	5.04	5.12	4.48	4.22	3.52	4.14	5.18	5.43	4.61	4.84	7.01	5.54
PRKCH	7.2	2.22	6.26	6.47	2.76	2.23	1.52	3.17	1.83	1.67	1.47	1.71	2.66	0.91	2.6	0.96	0.47	1.65	2.38	2.03	4.79
INSRR	0.12	0.71	0.03	0.02	0.74	0.39	0.5	0.2	0.83	0.29	0.63	1.23	0.28	0.21	0.79	0.36	0.06	0.3	0.42	0.06	0.1
IFNGR1	19.35	13.97	21.74	18.03	15.29	17.4	19.82	22.65	16.55	17.43	19.38	12.62	18.32	9	12.75	17.71	15.66	20.3	20.65	19.25	21.13
B4GALT7	14.28	14.09	13.54	13.66	14.54	12.63	13.53	12.05	10.53	9.38	12.58	9.9	10.84	5.81	8.25	9.82	10.05	8.44	10.57	17.66	13.77
SH2D2A	0.13	0.15	0.19	0.26	0.16	0.59	0.35	0.25	0.1	0.26	0.32	0.34	0.27	0	0.63	0.54	0.02	0.32	0.17	0.19	0.18
VRK2	9.54	6.47	7.69	8.91	6.39	11.26	9.75	9.34	9.45	7.72	9.22	4.34	6.99	4.21	4.98	7.28	6.23	7.73	8.03	7.92	5.23
TNFRSF1B	0.42	0.26	0.51	0.09	0.16	1.46	0.2	0.11	0.43	3.24	5.61	1.66	2.59	2.42	1.96	3.85	3.87	3	2.97	0.3	0.03
VEZT	66.57	41.76	62.16	64.63	52.55	51.68	48.77	66.8	50.53	55.11	56.52	48.37	64.05	27.76	48.15	58.22	47.55	67.19	56.63	50.34	74
POU2F2	0.74	1.24	0.69	0.71	1.47	2.65	0.23	3.76	1.33	1.63	2.05	2.86	3.08	1.34	4.96	1.83	0.53	2.27	1.36	1.25	6.19
BRD9	16.67	11.54	16.7	11.96	13.17	18.81	11.11	15.29	12.11	14.72	17.6	11.67	18.03	6.2	12.62	16.68	9.03	15.26	13.58	14.32	23.1
SNX1	30.34	25.22	26.2	27.86	29.84	39.01	27.48	27.78	29.23	19.37	32.69	21.95	24.61	10.85	20.34	18.56	21.37	22.83	24.69	31.49	33.96
TBPL1	29.15	25.44	29.41	32.31	27.72	26.78	19.86	31.3	28.31	35.43	33.04	35.22	35.65	19.07	39.53	41.79	31.47	36.75	32.66	27.15	32.78
ARNTL2	1.85	1.66	2.7	2.78	1.72	1.7	2.75	1.48	1.97	3.61	2.66	2.58	2.44	1.02	2.36	2.32	2.67	3.6	2.34	0.98	1.14
BCLAF1	149.5	89.99	152.51	133.86	100.24	139.21	111.08	131.82	105.31	132.38	137.9	100.47	168.66	74.61	97.86	150.49	114.16	155.52	147.58	119.72	159.15
SLC39A9	25.94	18.35	25.11	20.83	20.16	23.4	22.91	24.48	21.21	23.82	21.41	19.47	23.04	10.9	19.8	28.56	19.57	25.2	20.4	26.08	26.82
ANK1	0.32	2.06	0.87	0.26	2	0.89	0.59	1.04	1.33	1.8	1.76	2.57	1.91	0.65	3.21	1.63	0.49	1.15	1.37	0.6	1.67
IBSP	0.02	0	0.02	0	0	0	0	0.03	0	0	0	0	0	0	0	0	0	0	0	0	0
TFB1M	13.99	6.19	13.34	9.83	5.38	7.05	8.5	11.76	7.12	10.25	14.11	7.11	11.94	6.14	6.52	8.74	4.65	12.35	12.56	12.58	7.13
RABEP1	34.73	27.81	31.2	26.17	38.89	35.01	27.62	35.66	32.44	30.55	32.4	28.8	35.11	15.76	30.83	34.03	24.35	31.77	28.14	34.61	37.26
HMGB3	172.84	93.9	216.21	170.31	97.63	150.96	76.92	134.69	83.18	137.3	140.87	95.08	190.13	65.33	117.84	110.36	85.99	143.61	123.3	123.46	201.23
NUP160	30.22	13.49	29.72	20.44	15.81	28.83	16.89	26.72	14.28	24.99	30.39	16.12	31.77	13.21	16.7	26.99	17.25	34.47	25.46	23.53	32.67
BAK1	9.38	9.39	8.76	8.23	10.19	10.79	8.48	9.33	10.17	7.71	9.31	6.39	6.82	4.75	5.52	6.29	5.99	7.52	8.08	12.25	6.85
MUSK	0.02	0	0	0.02	0	0.01	0.08	0	0	0	0	0	0	0	0	0	0	0	0	0.02	0
IKZF2	8.89	5.61	5.75	8.8	3.94	6.58	3.99	7.84	5.61	8.07	7.6	5.63	9.23	4.17	5.38	6.08	3.22	7.67	6.83	7.76	4.18
GRN	62.09	60.08	49.07	25.28	62.47	71.55	52.59	57.08	39.86	21.72	42.08	21.19	23.34	12.57	25.49	24.07	20.33	26.03	31.44	59.56	45.11
FAM13B	29.45	16.77	22.96	17.82	21.21	23.74	18.83	25.4	20.17	22.13	23.27	18.1	27.55	11.37	18.01	21.72	17.57	27.96	20.88	28.03	26.22
ARHGAP31	1.14	0.39	0.99	0.51	0.62	0.99	0.94	0.77	0.48	0.23	0.25	0.2	0.37	0.15	0.23	0.23	0.37	0.9	0.29	1.01	0.71
CENPQ	6.53	4.48	6.37	7.8	4.02	6.23	4.18	6.39	6.05	8.61	8.69	6.15	7.41	4.85	5.79	5.64	7.69	7.87	8.48	5.09	5.55
SARS	59.73	58.32	70.35	62.69	76.01	53.47	52.91	72.17	64.43	58.77	65.28	57.64	66.59	31.1	63.04	62.16	48.78	64.9	64.01	55.61	69.04
RANBP3	35.25	26.83	35.82	24.87	30.14	37.01	26.9	29.52	23.02	28.54	30.19	21.57	35.41	11.28	28.66	32.89	23.05	32.98	28.1	26.43	36.64
ARID4A	11.14	6.58	12.06	6.09	8.07	10.22	7.21	9.8	7.42	9.38	9.7	7.21	12.56	4.23	8.46	9.94	5.55	11.35	6.93	10.97	12.62
EIPR1	15.1	18.37	14.74	18.22	21.38	16.68	17.89	18.24	18.8	16.99	15.34	17.4	14.03	8.03	17.04	19.28	18.16	14.94	15.85	16.23	17.55
PNPLA6	9.32	20	9.69	5.97	17.18	19.15	11.14	9.7	9.69	5.95	14.27	12.34	7.78	3.98	8.68	8.22	4.48	7.83	9.87	21.47	13.45
IFT88	18.02	10.15	12.57	9.93	12.14	17.7	14.97	14.79	13.21	10.74	12.48	9.7	13.08	5.63	7.44	10.27	5.91	11.04	10.3	20.97	17.74
ALG1	9.57	7.42	8.96	8.79	6.98	9.18	8.69	7.45	7.1	8.1	11.59	6.25	7.99	4.81	5.93	9.24	6.71	7.85	10.41	9.79	7.7
ZCCHC8	16.7	9.03	16.98	9.64	10.74	11.41	10.38	13.99	10.01	12.69	14.43	10.16	17.09	6.66	9.52	12.76	8.25	15.37	11.96	15.28	14.09
ABCF2	18.44	13.21	17.58	13.15	15.65	17.49	13.2	14.2	12.41	13.51	17.14	9.62	14.16	6.46	11.8	10.7	8.88	14.88	12.15	15.89	13.61
CHPF2	11.65	10.9	11.47	8.43	12.34	14.42	11.76	10.82	9.99	9.38	14.41	8.51	9.44	5.27	7.8	11.73	6.99	10.82	11.4	14.71	14.85
LRRC7	0.9	0.83	3.2	1.11	5.07	0.37	0.16	1.73	0.19	0.1	0.12	0.5	2.23	0.21	0.3	0.39	0.06	0.27	0.14	2.32	5.35
FUT8	17.18	10.86	24.47	17.29	13.59	13.39	9.27	14.16	11.29	9.47	11.28	11.15	13.25	4.29	13.08	9.3	9.72	10.2	13.9	14.98	18.29
UBA6	32.23	26.36	32.19	28.45	30.01	28.17	34.36	38.6	32.18	38.35	31.48	32.61	36.84	17.21	28.76	26.29	23.36	29.77	26.47	41.59	39.13
GAB2	6.79	6.96	7.25	6.46	7.35	7.52	4.72	7.86	5.75	8.05	7.09	9.5	7.77	2.79	12.48	9.04	3.27	8.78	6.53	3.8	10.43
ATP6V0A1	18.32	16.58	16.66	7.4	22.1	19.8	15.28	21.62	15.82	14.73	15.37	16.62	18.71	5.25	17.74	14.64	5.74	15.37	9.36	20.91	27.31
PIAS1	31.96	21.3	28.96	19.64	19.73	28.94	18.4	31.77	17.87	25.72	30.66	25.86	38.48	11.77	31.49	28.96	15.83	34.94	28.19	30.46	30.83
SLC4A7	44.68	26.43	41.83	30.63	31.28	39.66	26.38	57.63	32.56	46.9	52	46.8	62.62	26.39	53.21	54.48	29.91	65.05	41.75	33.74	55.88
APBA2	20.08	20.87	21.91	21.88	26.3	20.92	10.78	25.57	12.71	22.44	21.56	24.27	31.08	10.87	23.31	25.06	15.93	20.82	17.55	25.12	41.86
MAP2K3	3.01	1.68	2.95	2.53	3.22	3.57	2.63	2.15	1.62	1.76	2.59	2.01	2.39	0.67	2.32	1.5	0.82	2.29	2.16	1.93	2.54
EFCAB1	1	0.67	1.27	0.84	0.48	1.75	0.17	0.98	1.07	0.62	0.97	0.78	0.54	0.27	0.74	1.46	1.1	0.64	0.45	3.5	1.84
TMSB10	1744.1	1997.04	1666.32	2245	2309.68	1221.44	1752.31	1841.23	2106.11	1517.01	1069.82	1948.63	1679.24	878.57	1897.42	1557.88	1128.55	1350.56	1224.85	1201.16	1613.64
ASTE1	5.16	3.97	3.88	4.48	3.02	4.63	4.07	4.69	3.98	3.73	5.18	3.7	4.44	3.12	3.94	3.3	2.44	3.56	3.92	5.53	4.04
RNF19A	26.26	16.1	24.53	18.72	21.92	22.05	23.43	19.8	22.33	20.87	22.94	20.64	24.17	8.61	16.74	23.52	18.35	23.59	21.11	24.24	26.53
PEX3	14.79	8.6	11.28	11.47	10.28	8.37	10.73	13.37	8.64	9.58	11.54	9.2	11.11	5.75	7.9	11.31	5.25	9.21	9.01	13.46	9.39
GABARAPL2	48.98	56.62	52.64	45.02	76.77	54.84	51.28	63.22	58.46	60.42	59.02	60.08	59.5	20.84	62.39	64.17	46.4	55.11	55.25	64.64	64.14
MYOC	0.08	0.3	0.09	0.03	1.98	0	0.55	0.23	0.72	0.09	0.03	0.72	0	0.05	0.26	0.08	0	0.05	0	0.08	0.05
SH3YL1	20.73	10.82	18.83	17.67	11.37	15.47	26.41	17.31	13.26	17.16	20.25	13.16	20.37	7.45	11.93	15.29	10.05	19.24	17.1	21.08	17.02
FAM136A	35.84	23.1	37.3	36.65	26.17	29.08	33.08	27.31	29.58	33.57	36.16	22.26	31.79	17.39	21.13	32.03	31.06	36.26	35.4	28.37	19.4
VCL	22.78	11.93	26.39	13.28	14.62	21.32	16.41	21.16	12.62	11.58	12.64	5.33	14.4	7.79	7.23	13.87	10.64	15.12	10.48	17.86	16.62
DEPDC1B	19	13.89	19.42	23.37	9.98	20.69	14.37	16.93	12.68	24.23	25.21	16.77	23.9	13.65	16.54	22.19	30.71	26.38	24.32	16.99	17.7
DAPK2	1.35	1.61	0.83	0.82	1.55	0.78	1.57	1.7	0.9	1.03	1.43	0.81	1.01	1.24	0.42	0.77	0.79	2.4	1.29	1.37	1.19
NSMAF	27.41	10.38	26.79	16.67	15.77	20.44	13.79	23.27	15.19	20.12	25.94	13.24	19.6	9.77	11.59	22.53	17.87	29.95	23.51	18.37	23.52
ADSS	28.64	17	28.95	15.31	16.3	31.18	19.45	24.16	18.54	25.23	25.16	12.9	26.01	12.39	13.72	23.07	13.98	28.27	20.97	23.48	20.32
STAP1	0	0	0	0	0.02	0	0	0	0	0	0	0	0.02	0	0	0.08	0	0	0	0	0
TIMP2	19.89	28.61	19.7	8.74	37.8	28.49	23.24	20.22	23.19	11.28	11.74	13.61	14.11	4.08	16.94	12.79	7.15	12.23	8.28	24.94	33.41
RFC1	38.52	19.09	36.39	32.2	23.03	28.2	25.14	30.28	23.8	31.09	36.04	18.7	35.57	17.32	22.83	30.97	27.39	36.3	32.84	29.54	31.09
TBC1D23	17.12	11.84	25.48	14.46	14.5	11.36	13.64	17.87	15.39	16.97	16.11	13.48	17.09	7.48	13.11	15.65	12.37	18.71	16.61	15.16	14.61
CUL3	47.95	31.86	51.71	36.76	45.67	55.5	34.9	45.49	37.35	42.49	47.64	35.28	50.74	19.99	31.56	49	33.47	50.64	43.06	43.55	58.63
MYOM2	0.77	1.02	0.39	0.53	0.91	0.98	0.57	2.9	0.76	0.78	0.94	0.59	1.61	0.3	1.03	1.32	1.01	1.13	0.88	0.7	2.76
OTC	0.04	0	0	0.01	0	0.07	2.57	0	0	0	0.01	0	0.02	0	0	0	0.03	0	0	0	0
CYP46A1	1.85	1.35	0.8	0.36	2.26	3.15	1.49	2.43	2	2.35	3.1	2.09	2.26	0.51	1.75	3.04	1.2	2.76	1.66	2.73	1.82
AC118549.1	40.49	22.52	36.81	34.22	24.57	29.27	29.12	36.49	28.18	33.63	34.81	25.85	37.83	20.95	23.8	31.88	26.79	39.74	34.91	33.81	28.05
SLC18A1	0.95	0.44	0.87	1.05	0.36	0.34	2.57	1.19	0.28	0.12	0.13	0.1	0.51	0.11	0.16	0.05	0.07	0.08	0.11	0.39	1.66
USP2	0.41	0.41	0.68	0.53	1	1.03	0.46	0.57	0.32	0.17	0.46	0.5	0.4	0.09	0.48	0.58	0.1	0.3	0.28	0.86	0.9
CASR	0.07	0	0.03	0.02	0	0.01	0.01	0	0	0	0	0	0.01	0	0.01	0	0	0.01	0	0.01	0
TUBG2	5.58	4.53	3.81	2.49	6.03	5.97	4.82	5.86	4.73	3.55	4.69	3.97	4.95	1.94	4.14	4.3	2.08	3.85	3.47	6.61	4.94
RPL26L1	37.84	34.81	34.62	55.28	32.92	29.49	31.57	35.45	34.31	30.71	27.97	25.29	28.08	18.47	24.13	32.39	36.21	24.82	30.56	36.2	34.37
FLT4	2.34	0.43	1.43	1.63	0.65	2.95	0.62	0.48	0.25	0.67	2.01	0.4	1.27	1.22	0.3	1.17	0.94	0.8	1.03	1.18	1.25
NSUN2	22.81	11.04	26.59	17.21	15.51	19.72	15.74	16.9	13.05	16.17	23.7	13	18.69	8.17	12.44	16.54	9.91	20.78	20.83	19.05	17.61
FBXO42	12.55	11.72	11.64	6.72	13.34	11.53	10.93	12.77	10.62	10.58	9.52	11.23	12.2	4.63	12.84	12.24	7.62	11.24	9.21	12.02	12.84
MFAP3	28.21	28.07	26.42	22.08	30.9	27.77	26.86	29.19	31.79	28.1	29.51	23.15	28.51	12.06	28.75	27.33	21.63	28.28	25.94	32.82	30.48
MRI1	5.67	3.51	3.91	3.42	4.73	3.92	4.75	5.14	4.67	3.27	4.81	3.83	4.15	2.23	2.85	4.34	1.85	2.63	3.67	7.37	2.94
METTL1	6.52	2.42	6.09	4.76	2.76	5.63	4.34	4.66	2.08	4.14	5.89	2.77	5	1.61	3.47	2.67	3.25	5.08	5.13	3.54	3.28
HOXC8	2.25	0.1	1.03	2.18	0.13	1.64	2.14	1.19	0.06	0.14	0.11	0.08	0.38	0.06	0.01	0	0	0.05	0.06	0.19	0.28
AGA	10.92	7.58	9.22	9.7	9.4	8.49	9.07	8.3	9.16	7.72	9.14	5.18	7.5	4.63	4.94	5.95	6.82	6.31	8.03	13.38	6.79
PI4K2B	8.69	4.26	9.6	7.95	3.37	7.02	7.71	7.49	3.9	6.07	5.78	4.58	6.34	2.76	3.74	6.18	4.1	7.01	5.68	5.08	5.22
BOD1L1	23.96	10.32	24.94	8.99	15.46	23.03	14.46	23.1	14.37	16.99	18.38	13.35	22.93	5.86	14.45	20.14	6.53	23.9	14.48	17.62	28.46
MAT2B	42.08	27.91	39.44	45.96	28.94	30.1	25.87	44.79	27.89	38	36.75	28.25	43.66	21.24	28.43	32.37	26.56	36.13	32.79	38.81	36.59
TLL1	11.75	8.35	3.19	5.6	21.02	8.62	11.87	17.34	23.22	5.94	9.75	4.17	4.56	2.07	3.67	1.03	0.49	4.15	5.03	8.93	2.75
EDC4	18.15	20.81	19.37	15.39	26.84	28.97	18.64	19.38	18.45	16.8	29.48	21.35	21.9	12.66	17.3	23.24	14.91	19.43	22.58	23.98	36.21
TRIO	52.53	38.1	49.8	31.16	55.21	63.79	32.82	49.55	44.7	38.09	57.98	52.98	54.04	18.98	46.25	50.44	23.84	59.01	46.07	59.29	86.44
VCAN	157.32	53.74	112.62	91.03	53.56	91.56	71.75	103.97	31.43	37.81	49.98	26.72	82.37	26.67	31.29	36.48	20.1	68.16	38.23	41.62	74.05
CLEC16A	5.49	5.3	4.35	3.07	5.84	6.15	4.81	4.64	4.76	3.91	4.2	4.41	4.56	1.67	5.13	4.4	2.62	3.26	3.09	5.44	7.42
MSR1	0.24	0.14	0.65	0.22	0.2	0.07	1.63	0	0.12	0.18	0.46	0.11	0.15	0	0	0	0	0.13	0.18	0	0.01
CDH1	14.21	1.58	43.93	35.6	0.21	3.71	23.5	7.44	0.22	5.35	9.51	0.11	4.24	1.15	0.08	0.03	0	13.9	12.77	1.04	4.75
MTREX	38.53	24.98	35.81	27.69	25.41	28.16	29.22	35.8	26.2	32.95	27.99	28.22	32.28	14.19	25.12	32.58	21.21	32.55	24.1	30.88	25.93
DNAH5	0.27	0.2	0.37	0.22	0.37	0.4	0.24	0.23	0.36	0.5	0.8	0.31	0.38	0.23	0.37	0.78	0.39	0.6	0.47	0.62	0.4
ZFYVE16	34.32	22.57	27.77	25.92	21.93	35.62	28.3	33.14	25.36	22.32	29.43	21.44	29.22	17.62	18.21	24.16	25.69	27.77	26.48	92.92	36.91
RIPOR1	4.17	3.86	4.69	2.04	4.86	4.94	2.99	4.64	3.8	3.63	3.49	4.8	3.25	0.7	4.5	1.32	1.53	2.43	2.3	4.92	6.2
C6	0.07	0	0.08	0.08	0	0.18	8.88	0.01	0	0	0	0	0.01	0	0.01	0	0	0.02	0	0	0
RAI14	45.78	40.39	44.9	29.26	49.56	50.61	28.87	61.94	37.97	33.78	33.48	25.83	42.08	12.78	24.5	33.37	17.52	34.45	29.06	39.79	59.23
SOX30	0.01	0	0.01	0.01	0.02	0.04	0.03	0.1	0.02	0.02	0.04	0	0.02	0	0.05	0	0.01	0.01	0.01	0.04	0.02
PNKP	20.07	17.13	18.31	13.45	18.72	23.02	17.56	15.49	16.31	15.36	28.2	15.05	24.3	10.31	15.21	14.73	11.01	14.62	20.16	21.6	21.15
BEST2	0	0.01	0.12	0.01	0.08	0.15	0.01	0	0.16	0.12	0.15	0.13	0.05	0	0.13	0.23	0.01	0.08	0.01	0.03	0.02
PHLPP2	5.64	3.48	7.02	3.24	5.24	7.59	3.54	5.35	4.43	5.07	7.62	3.72	6.85	2.3	4.38	7.14	5.06	7.27	6.11	6.31	7.88
SPDL1	33.32	15.48	27.63	30.1	16.15	22.51	15.47	24.82	15.21	23.95	25.41	17.37	31.31	11.8	18.02	22.83	21.67	28.26	24.67	26.95	23.54
STAU2	34.26	31.84	31.65	32.77	37.95	31.95	29.88	36.3	31.65	35.05	35.91	37.4	40.3	16.45	36.53	36.72	37.14	35.73	33.87	40.65	43.5
PQLC2	11.04	9.41	8.42	8.04	10.05	11.96	9.13	10.19	9.4	8.74	10.81	7.77	9.33	4.06	8.07	11.72	6.78	8.09	9.19	10.7	10.94
CTNS	7.15	7.95	3.8	3.74	6.18	6.14	6.3	5.37	5.31	3.78	5	4.27	4.33	2.17	3.54	3.64	2.94	3.81	3.85	6.18	5.66
RTN4R	2.31	4.34	2.26	2.98	6.01	3.93	4.22	4.3	3.44	1.99	2.17	4.8	2.5	1.23	4	1.61	1.56	1.34	1.96	3.53	5.97
PHF23	33.98	26.5	34.44	27.65	28.82	24.9	26.88	29.38	23.36	24.38	27.66	20.61	30.06	13.24	21.76	21.56	19.19	28.69	26.56	32.72	18.32
CDH10	6.41	1.92	4.03	6.36	2.29	2.39	1.2	5.03	1.93	1.06	1.09	2.2	2.2	0.7	2.74	1.4	0.93	1.48	1.23	2.96	3.17
INPP4A	12.99	8.55	11	7.01	12.82	14.77	9.32	13.54	10.13	10.42	13.03	10.57	12.99	4.24	11.53	12.39	7.37	11.64	9.63	12.94	18.6
RAB27B	0.51	0.57	0.32	0.35	0.4	0.26	3.45	0.38	0.29	0.33	0.26	0.49	0.25	0.52	0.34	0.39	0.2	0.28	0.46	0.51	0.3
PSMA4	164.72	146.02	167.7	227.12	133.48	138.37	143.75	166.78	163.53	168.79	169.22	152.06	152.92	94.77	149.2	164.24	194.51	161.51	172.09	156.72	150.49
MYO16	1.04	2.07	0.67	0.68	2.57	2.96	1.26	2.16	3.86	6.16	6.57	8.6	6.59	2.53	9.05	6.49	5.97	5.37	4.48	2.28	3
LSG1	28.84	17.76	30.55	25.68	19.73	23.95	19.17	24.63	18.18	21.47	30.14	19.66	23.97	12.41	15.48	24.58	19.26	26.11	24.84	22.1	24.27
PARP3	2.67	2.46	1.38	1.68	3.55	2.95	2.18	2.05	2.61	2.1	2.14	2.24	1.85	1.52	1.86	2.22	1.35	1.39	1.9	3.37	2.91
TNC	2.64	1.93	3.8	3.72	0.6	5.23	1.21	2.43	0.4	0.78	1.11	0.7	1.3	0.45	0.92	0.3	0.32	0.8	0.64	2.38	1.57
THAP3	8.86	9.48	9.65	9.72	10.31	8.55	8.25	9.98	7.43	9.35	9.79	8.44	9.81	6.25	7.77	10.14	10.51	8.37	10.37	12.48	11.65
RIPOR3	0.91	0.09	0.67	0.08	0.38	0.45	2.73	0.36	0.75	0.28	0.79	0.21	0.37	0.45	0.12	0.26	0.31	0.93	0.34	0.18	0.12
TDP1	20.22	13.99	19.47	19.17	13.42	17.47	12.59	20.51	13.29	19.43	21.55	15.32	23.35	12.72	15.05	19.09	15.84	19.35	17.56	21.28	17.33
AIFM2	0.92	0.93	0.99	0.92	1.21	1.37	1.73	0.74	0.93	0.68	0.93	0.65	1.07	0.31	0.66	0.59	0.42	0.98	0.52	1.37	0.93
C2orf83	0.39	0	0.47	0.13	0	0	0	0.39	0	0	0	0	0	0	0	0	0	0	0	0	0
AL049834.1	13.77	12.06	11.22	10.28	11.81	11.23	13.27	11.72	13.98	13.38	13.82	13.85	12.43	5.87	12.9	13.36	10.89	12.7	13.11	15.22	10.42
MED17	30.65	19.22	29.48	26.45	22.76	27.95	18.08	27.64	20.15	24.78	26.64	20.02	30.9	12.62	18.87	30.38	21.67	31.17	27.92	28.25	32.37
RETSAT	3.29	4.42	3.35	3.03	6.13	5.62	5.19	4.55	5.13	3.06	5.2	5.13	3.65	2.43	5.06	4.79	3.41	3.22	3.01	7.69	4.62
CAPG	4.69	1.27	13.53	14.14	0.47	1.55	4.61	3.02	0.76	1.27	3.82	0.3	1.41	0.37	0.4	0.46	0.11	2.95	5.17	0.52	1.33
AP2S1	68.11	55.29	65.41	80.45	65.62	70.7	67.35	60.87	63.94	55.96	52.21	42.61	46.65	25.99	40.97	60.75	51.06	51.52	58.75	67.9	52.14
USH2A	0.1	0.04	0.14	0.03	0.08	0.15	0.03	0.02	0.11	0.33	0.3	0.19	0.09	0.07	0.2	0.3	0.07	0.11	0.07	0.14	0.04
ZPBP	0.06	0	0	0.02	0	0	0	0	0	0	0	0.12	0.03	0.1	0	0	0	0.04	0	0	0
TG	0.11	0.08	0.07	0.19	0.56	0.25	0.1	0.21	0.12	0.23	0.09	0.21	0.23	0.19	0.18	0.37	0.18	0.27	0.1	0.4	0.19
ADAM28	0.83	0.44	1.52	0.72	0.06	0.22	2.03	0.41	0.06	0.29	1.06	0.1	0.28	0.3	0.22	0.21	0	1.3	2.26	0.59	0.45
BARX2	2.92	1.16	1.24	8.09	0.03	0.5	0.26	1.29	0.07	0.46	0.32	0.01	0.77	0.16	0.02	0	0	0.42	0.12	0.13	0.12
DCUN1D1	20.45	14.66	22.86	25.56	14.79	17.14	15.16	18.34	16.76	19.24	20.74	16.5	19.3	9.76	17.65	18.28	13.61	22.33	20.89	18.98	18.76
JADE2	2.72	1.03	7.3	2.84	1.26	1.85	5.17	2.26	0.99	0.89	1.36	0.44	0.62	0.17	0.48	0.34	0.11	1.32	1.37	0.66	0.95
ZIC2	6.95	7.46	11.42	2.65	16.72	36.08	6.85	9.86	13.6	25.41	39.86	25.25	24.57	12.87	28.3	29.88	19.45	26.78	30.29	39.91	48.27
LCP2	0.18	0.03	0	0.02	0.03	0.02	0.01	0.01	0	0	0.01	0	0.06	0	0.01	0.03	0	0	0.01	0.02	0.07
TRIT1	19.33	13.16	18.49	20.66	13.5	16.2	14.22	19.17	13.25	16.86	20.58	13.3	18.95	8.63	13.2	16.88	15.9	18.39	21.05	15.81	21.83
ADRB1	0.51	0.45	0.18	0.13	0.54	1.49	0.87	0.63	0.57	0.61	1.02	0.49	0.36	0.15	0.86	1.01	0.25	0.52	1.52	0.23	0.22
GUCA2B	0	0	0	0	0.05	0	0	0	0	0	0	0	0	0	0	0	0	0	0	0	0
CUL7	12.95	11.7	9.77	7.81	11.62	16.54	15.52	10.78	11.71	7.69	9.23	8.47	7.73	3.87	9.45	9.92	6.46	7.76	7.69	16.94	12.16
CTNNA1	185.74	134.2	186.72	204.11	165.3	170.82	165.69	168.68	132.64	140.76	138.12	92.97	161.77	68.46	104.11	136.65	120.54	144.09	137.12	191.1	174.9
PHKA2	12.7	6.09	13.66	7.63	5.02	9.92	12.11	7.18	4.53	6.42	8.45	4.62	7.84	4.22	4.87	6.48	4.12	8.01	6.66	14.58	13.81
CNTLN	9.48	5.72	8.83	5.4	5.79	9.34	7.7	8.85	7.53	8.19	7.37	8.63	10.1	4.47	8.29	6.91	4.77	8.58	5.56	10.51	9.16
EPHA3	3.67	8.74	6.78	7.7	6.4	6.01	3.9	12.68	5.64	7.76	10.18	15.25	14.5	7.18	16.56	7.53	3.91	10.93	9.92	29.34	39.26
HSPA5	39.52	27.56	51.22	24.04	23.19	83.87	38.17	26.98	20.77	24.31	47.37	15.53	26.47	7.06	33.13	20.76	27.07	41.07	30.7	45.57	68.17
DSG2	19.41	5.67	20.74	23.08	3.85	14	19.61	8.07	4.5	6.82	8.5	4.41	6.04	3.05	4.74	5.64	6.64	9.34	8.49	8.86	7.36
GEMIN8	6.12	5.65	6.02	4.55	6.95	7.16	7.76	6.34	5.95	5.57	5.72	5.97	5.29	2.07	5.41	9.88	8.32	5.61	4.5	8.7	6.51
OFD1	12.91	7.27	15.27	10.64	8.49	10.04	9.16	14.47	10.3	10.55	12.41	8.89	13.24	6.85	7.93	11.52	8.08	12.45	11.81	13.82	12.16
GPM6B	30.03	52.59	38.37	21.02	80.06	44.15	61.06	59.25	75.62	69.06	72.54	70.87	61.43	26.67	74.89	142.14	100.4	63.64	70.5	37.93	64.35
MAGEC2	0.03	0	0.02	0	0	0	0	0	0	0	0	0	0	0	0	0	0	0	0	0.01	0
PREX2	9.57	4.98	6.75	5.44	5.75	11.07	6.64	12.65	6.72	10.44	11.72	6.98	14.04	5.77	5.99	8.42	7.22	12.76	8.18	5.22	12.3
WDR37	5.64	4.86	5.41	4.19	5.38	6.32	4.53	6.27	5.71	5.79	5.84	5.22	6.33	3.21	6.03	5.92	4.54	5.54	5.52	6.46	7.48
YTHDC2	20	8.78	15.75	10.87	10.68	16.63	11.3	18.87	12.08	13.9	16.74	11.44	19.48	6.76	10.07	14.32	8.07	14.6	11.75	17.44	19.93
CTPS2	42	25.96	35.6	33.28	30.48	36.71	31.96	35.04	30.74	29.82	32.57	25.39	37.7	17.03	26.41	34.14	25.03	35	29.82	30.7	36.24
ATP6V1H	34.07	30.98	36.46	30.49	38.72	28.85	29.86	37.86	34.99	25.1	22.68	22.75	24.09	12.56	23.21	28.23	20.34	26.59	26.01	31.35	27.19
POLR2B	73.5	47.11	74.92	66.71	51.54	59.08	49.69	70.66	50.35	63.52	68.09	47.29	66.96	36.94	48.7	63.1	54.21	64.02	67.4	64.1	62.65
FAM214A	15.07	6.87	12.81	6.17	9.34	14.45	7.81	11.87	10.73	10.19	11.86	7.44	12.54	4.68	8.38	10.77	4.87	12.44	8.99	15.59	13.6
ARAP2	3.76	4.06	3.05	2.41	4.13	2.99	5.62	3.53	7.24	1.02	0.71	0.94	1.42	0.58	0.55	1.49	0.91	0.96	1.19	1.22	2.1
TPR	70.27	34.43	59.69	42.55	44.03	77.8	49.99	68.35	44.28	56.09	65.08	44.85	73.59	29.37	43.42	60.93	31.72	71.45	48.24	63.23	58.16
CP	4.5	12.56	1.92	3.38	18.6	2.28	19.96	12.47	20.98	31.81	38.32	12.97	16.53	10.48	10.73	13.69	5.18	23.19	28.55	10.78	6.7
KIAA0556	7.02	5.54	7.22	4.11	5.72	7.41	5.13	6.67	5.09	5.32	6.66	4.06	5.97	2.54	5.48	5.93	3.37	8.62	3.79	8.63	9.44
DTNBP1	3.66	4.7	3.58	3.05	3.13	4.24	3.3	2.76	3.14	2.36	2.53	1.94	2.76	1.55	2.33	1.8	1.33	2.6	1.67	3.88	3.11
XK	0.27	0.28	0.42	0.24	0.45	0.24	0.58	0.3	0.23	0.46	0.41	0.52	0.34	0.13	0.58	0.58	0.36	0.56	0.48	0.49	0.4
ANO2	1.07	1.26	1.28	0.53	1.27	2.72	0.67	1.29	1.5	1.12	1.51	0.55	1.21	0.85	0.86	1.35	0.83	1.27	0.91	2.87	1.67
C12orf4	12.67	8.58	9.67	10.44	10.07	9.69	9.41	10.67	10.93	11.55	11.11	9.93	12.3	6.15	9.11	9.49	8.12	11.95	10.9	11.42	11.47
SCML1	8.7	3.26	6.31	5.21	3.03	6.83	4.79	7.12	3.96	6.49	6.72	5.09	7.47	3.69	5.15	6.83	3.57	7.6	5.53	4.21	6.43
WWC3	5.62	5.81	7.4	4.77	7.05	8.04	5.42	6.35	5.16	4.48	5.73	4.7	5.15	2.37	4	6.13	4	4.85	5.19	6.95	11.69
ARHGAP6	1.6	1.26	0.89	0.92	1.01	2.01	1.78	1	1.23	1.25	1.56	2.08	1.23	0.51	1.87	1.53	0.79	1.55	1.36	1.16	1.12
FAM184B	0.11	0.54	0.05	0.03	0.99	0.11	0.29	0.02	0.37	0.14	0.13	0.86	0.08	0.03	0.86	0.17	0.06	0.17	0.14	0.07	0.09
MAP4	20.22	21.27	25.45	10.68	32.7	27.66	22.75	25.59	19.44	20.65	17	26.62	24.28	7.14	37.09	24.05	10.84	22.59	14.82	24.15	40.53
GOPC	22.59	14.74	20.78	17.19	17.07	14.79	16.54	21.37	16.27	15.71	15.97	13.7	18.93	8.85	14.83	14.01	7.2	15.51	14.41	15.82	13.56
ROS1	0	0	0	0	0	0	0.03	0	0	0	0	0	0	0	0	0	0	0	0	0	0
USP28	16.86	20.61	37.45	13.8	21.02	24.09	22.15	18.72	25.67	23.23	31.16	26.19	28.3	13.04	21.58	21.36	21.08	32.5	25.88	23.23	16.65
HDAC9	9.33	11.24	7.62	5.76	18.75	11.21	9.08	15.25	22.6	19.8	24.33	29.13	26.52	14.14	28.37	26.7	18.22	27.07	19.08	20.91	15.09
TSPAN17	21.24	21.66	18.86	20.57	21.27	19.51	16.93	17.48	19.42	17.99	18.56	15.71	16.43	9.06	16.63	18.64	18.61	17.19	18.17	21.47	16.87
NOP16	14.06	8.97	21.2	21.67	8.06	11.32	15.77	10.68	8.05	10.41	16.27	8.04	10.03	5.19	6.32	9.61	9.98	14.61	15.98	9.33	7.98
CC2D2A	15.73	13.33	12.51	10.12	14.56	16.74	11.38	14.44	13.06	13.86	15.68	8.68	16.17	8.96	9.85	12.69	11.65	12.57	11.45	20.85	14.29
RRM2B	8.72	6.57	16.09	8.7	8.65	9.35	6.38	11.95	8.12	9.69	9.11	6.95	9.05	4.39	7.33	8.99	6.59	10.2	9.48	8.89	7.61
ZNF800	13.26	9.58	12	12.6	10.22	12.68	10.87	12.79	11.2	13.94	14.38	10.64	16.3	6.7	11.54	13.43	11.13	15.25	13.59	11.09	11.92
TNFRSF17	0.1	0	0	0.03	0	0	0	0	0	0	0	0.03	0	0	0	0	0.02	0	0	0	0
SNX29	4.98	4.17	4.43	1.71	6.85	6.13	4.12	5.36	5.32	3.04	3.65	4.98	4.13	1.19	4.23	6.28	1.88	3.2	2.5	5.7	7.4
LMO3	18.76	17.81	15.46	8.67	21.03	15.91	5.83	24.77	22.69	1.18	0.65	2.43	9.65	1	1.96	1.27	0.2	1.79	1.21	31.59	42.06
MRPS10	15.76	11.1	14.76	17.72	13.84	13.97	12.89	14.98	13.01	13.15	13.59	11.16	13.81	7.18	10.54	12.86	11.85	12.97	13.23	13.42	14.39
GUCA1A	0	0.23	0.77	0.73	0.22	0.61	0	0.76	0.45	0.68	0.84	1.59	0.61	0.14	1.59	0.66	0.43	0.43	0.73	0.49	1.13
RSF1	32.66	22.14	34.02	16.43	23.18	30.02	23.76	30.85	22.73	24.41	23.9	26.8	33.8	8.31	31.48	23.62	14.54	33.35	19.35	26.71	36.63
VPS13D	15.7	10.33	13.23	7.97	14.13	15.09	11.4	13.93	10.33	9.33	14.23	9.54	15.58	4.68	9.25	12.82	4.98	13.02	9.28	16.3	18.33
CELF2	10.28	13.1	9.26	2.56	20.44	20.47	11.23	14.61	16.8	20.69	16.37	15.44	20.41	5.44	20.64	26.18	13.03	24.06	10.96	20.13	18.32
FAM120A	14.91	14.5	13.24	12.05	16.69	18.3	18.79	15.33	14.19	10.87	16.28	11.44	14.99	7.31	12.01	11.91	12.3	13.45	13.63	19.51	12.89
R3HDM1	19.7	7.09	14.33	8.26	10.67	17.62	9.13	16.41	12.15	13.24	16.76	12.95	20.5	4.87	15.23	16.8	7.35	17.85	10.98	19.66	16.59
COL9A2	14.31	21.96	33.08	4.3	12.83	22.4	10.09	13.09	14.08	5.94	6.82	4.35	6.55	3.5	4.55	12.17	2.73	6.14	5.78	37.5	13.41
KITLG	11.19	16.76	8.75	8.4	16.68	30.43	26.66	12.7	28.98	11.6	12.43	8.98	9.27	4.95	8.89	10.82	8.06	11.27	13.95	8.24	6.74
ERCC8	17.59	7.92	12.86	15.48	8.2	11.43	8.46	12.92	9.28	14.46	13.11	10.6	14.58	7.34	10.47	13.71	11.7	14.5	12.75	11.28	11.23
ADAMTS6	16.06	17.01	9.19	13.52	15.35	19.16	22.29	14.75	26.52	16.95	18.09	21.72	13.16	8.91	22.09	15.46	22.42	16.08	17.54	25.96	9.74
H6PD	10.67	6.95	7.57	7.4	8.47	12.49	13.1	8.72	6.96	6.91	8.83	5.87	7.99	3.48	5.65	8.4	5.22	6.43	6.1	6.99	8.34
VAMP3	39.48	23.51	38.24	39.86	23.25	34.6	31.42	28.21	28.26	31.66	31.46	20.63	31.21	13.48	27.16	37.77	31.02	32.35	31.34	23.35	18.45
PER3	4.92	3.05	5.17	2.28	2.72	6.73	2.18	3.38	2.97	5.43	6.14	4.97	6.34	2.3	4.93	5.11	3.31	6.95	4.15	3.06	3.96
UTS2	0.06	0.06	0.18	0.18	0.11	0	0	0	0	0	0	0	0	0	0	0	0	0	0.06	0	0
TNFRSF9	0.29	0.04	0.24	0.21	0.02	0.51	0.23	0.08	0.02	0.19	0.1	0.03	0.11	0.05	0.11	0.15	0.15	0.04	0.05	0.12	0.13
EPN3	0.6	0.07	0.87	1.3	0.05	0.19	0.06	0.46	0.02	0.22	0.27	0.02	0.49	0.07	0.06	0	0	0.58	0.32	0.03	0.21
LTBP1	20.33	11.92	23.81	15.37	9.12	13.91	5.98	12.61	6.68	8.95	9.17	5.19	12.23	5.37	5.62	10.64	8.44	11.08	8.66	18.62	17.65
RCN1	57.35	50.53	59.32	52.27	60.4	90.11	54.4	57.84	54.92	65.55	77.71	56.39	74.9	33.95	65.53	72.47	56.04	72.33	62.52	81.62	74.3
ELN	4.61	149.92	32.29	1.02	17.87	8.28	9.67	8.09	4.03	1.03	1.63	1.01	2.14	0.17	1.71	2	0.84	1.94	1.33	13.67	13.63
RFC2	26.36	16	28.41	36.96	15.5	24.36	16.84	25.73	16.68	24.74	26.64	17.65	29.08	14.84	14.61	25.59	27.7	25.45	28.2	18.86	21.78
ARID1B	65.36	32.43	48.66	20.44	37.9	59.85	34.49	59.67	37.44	41.41	50.95	36.2	59.91	17.86	36.14	47.65	18.34	60.02	36.08	49.4	64.7
CLPTM1L	31.38	32.57	32.53	37.26	38.41	40.8	34.88	28.49	32.28	31.42	37.81	24.56	27.43	18.87	23.65	34.76	27.84	30.08	30.98	37.61	33.98
NEDD4L	23.94	18.47	29.14	17.79	24.98	16.76	23.42	25.7	11.8	12.05	14.31	18.05	23.37	6.27	22.94	13.38	5.92	23.63	14.49	16.52	45.44
FOXP3	0.02	0.06	0.24	0.06	0.11	0.22	0.07	0.04	0.01	0.02	0.14	0.02	0.05	0	0.06	0.05	0.02	0.03	0.06	0.06	0.04
PPP1R3F	3.3	4	4.04	2.95	5.71	3.31	2.7	5.51	4.09	3.69	3.8	4.96	5.31	2.25	4.28	4.15	2.49	3.99	2.98	5.27	3.92
HEXB	20.01	16.63	23.94	18.4	14.5	21.98	26.43	18.79	14.38	14.26	14.04	9.88	13.17	7.64	9.08	14.71	13.65	16.03	14.07	22.18	14.51
PTCD2	4.36	2.79	3.29	3.56	3.69	2.98	3.41	4.27	4.04	3.19	3.58	2.71	4.12	1.45	2.58	2.6	2.01	3.66	2.6	4.44	2.85
NEXMIF	1.72	2.61	2.3	0.9	3.84	2.7	1.59	3.21	3.25	3.48	2.83	3.57	4.29	1.64	4	4.17	2.06	3.6	2.09	2.78	5.34
JKAMP	37.42	35.87	36.96	36.58	36.24	32.37	36.68	38.48	36.51	32.79	38.04	33.65	34.78	22.02	29.71	34.01	30.3	35.47	38	40.26	35.53
DKK3	52.46	137.6	56.45	27.5	214.95	103.39	100.12	94.52	200.65	140.93	162.37	173.64	128.61	71.09	164.89	170.64	143.82	116.34	124	66.88	112.64
ARHGEF5	2.13	0.98	3.25	2.61	2.76	0.99	3.2	0.88	0.76	0.47	0.94	0.79	0.57	0.27	0.32	0.47	0.04	0.88	0.98	0.39	0.6
NFE2L3	5.7	5.79	20.45	9.97	2.37	3.61	6.3	3.99	1.39	4.78	6.12	1.74	2.92	1.44	1.63	1.36	1.37	4.47	6.71	7.56	5.46
MCUR1	8.52	4.78	8.33	6.46	7.18	6.95	6.43	7.23	5.58	5.89	6.19	3.56	5.69	4.02	3.66	6.69	4.11	6.23	6.34	5.95	6.15
LIMA1	14.58	4.73	12.81	19.58	5.52	9.07	19.08	9.11	4.52	4.07	4.52	2.89	5.47	2.27	4.42	2.59	2.09	5.58	3.97	7.56	6.79
LETMD1	31.58	22.18	25.11	22.85	21.14	23.2	30.29	29.75	21.65	23.05	27.97	18.79	24.17	11.6	23.84	23.22	14.36	25.31	22.19	28.73	24.56
SLC4A8	9.01	10.29	14.29	4.62	15.42	12.79	5.74	12.32	10.23	16.88	17.12	18.82	22.95	4.96	17.07	22.05	11.68	19.23	13.29	17.66	25.74
LAMC3	0.55	0.16	0.62	0.17	0.12	0.76	0.4	0.23	0.19	0.21	0.68	0.66	0.28	0.06	0.47	0.53	0.51	0.21	0.3	0.35	0.16
PTGER3	0.34	1.86	1.16	0.18	1.17	0.27	0.5	0.33	0.75	0.93	0.87	0.64	0.97	0.58	0.84	0.9	0.13	0.86	0.45	0.21	1.12
TNIP3	0.14	0.18	0.11	0.08	0.21	0.14	0.07	0.19	0.45	0.31	0.25	1.17	0.75	0.18	0.47	0.18	0.35	0.44	0.18	0.16	0.1
MAPK9	16.56	12.05	16.87	16.11	13.51	16.75	13.08	15.3	12.16	14.17	14.65	12.2	15.61	7.13	13.51	14.59	11.14	16.25	14.05	15.58	16.02
COL23A1	5.39	4.26	4.26	1.46	4.9	5.57	4.56	2.3	5.99	4.26	7.45	7.61	2.44	1.39	8.14	8.98	5.78	3.54	6.73	0.94	0.7
BCAR1	19.16	19.82	16.05	15.39	28.25	28.41	21.53	16.13	20.58	16.08	25.83	17.78	15.35	8.21	18.87	22.74	15.77	14.26	23.03	21.11	23.5
FAM160A2	11.27	8.62	11.07	6.51	9.5	12.27	11	11.28	9.78	11.24	13.22	9.54	12.53	5.55	8.93	11.68	8.17	12.73	12.25	10.68	10.7
HERPUD1	28.71	21.76	30.53	22.42	56.84	26.9	40.83	31.82	35.31	21.8	24.7	31.7	23.46	9.51	27.11	28.49	15.1	26.08	28.53	24.36	27.63
HOMER3	42.32	47.27	30.63	41.34	36.49	37.24	24.73	35.96	33.72	28.17	32.56	22.5	30.35	19.35	20.93	25.88	19.88	21.99	26.43	25.12	28.03
RAD51	9.21	4.28	9.01	9.42	4.6	9.06	6.32	5.83	6.07	9.91	10.24	6.78	10.87	5	6.55	9.33	8.55	9.95	10.53	5	6.37
POLQ	6.34	2.93	6.62	5.17	2.78	6.13	3.56	6.3	3.77	5.5	7.26	4.81	8.34	4.08	3.96	6.13	4.82	8.45	6.81	4.49	5.93
PIK3CB	3.79	2.9	7.15	2.62	3.04	4.63	3.22	3.73	2.39	3.81	2.85	2.66	3.16	1.47	2.41	2.84	2.22	4.94	2.97	3.59	4.75
CYBA	54.01	34.31	51.82	73.33	33.78	48.2	80.67	37.83	41.03	38.27	47.71	18.32	28.24	28.49	19.1	21.85	27.6	35.63	50.29	48.47	17.87
THOC3	34.9	27.16	43.18	37.42	26.18	32.83	31.31	41.39	26.64	37.9	31.21	30.32	34.86	15.72	34.25	33.7	31.93	41.62	39.09	36.76	27.06
HEBP2	27.01	13.92	23.65	44.41	14.74	20.34	20.44	21.39	15.89	19.41	17.99	14.7	15.63	10.13	15.15	17.13	15.86	17.07	21.84	20.74	16.94
MPHOSPH9	28.91	17.29	27.58	24.18	18.66	28.45	18.18	26.78	22.06	30.47	32.87	28.91	39	18.36	26.8	32.26	23.81	33.35	28.64	32.13	28.21
PLEKHA5	24.84	11.85	32.27	16.74	15.9	26.41	21.86	27.29	13	15.42	18.69	13.43	26.09	8.72	12.77	15.38	7.92	23.25	16.4	40.27	39.28
PRSS8	6.87	2.55	13.35	12.26	7.79	2.61	9.43	3.8	1.95	2.46	5.64	3.93	2.25	0.39	1.86	0.53	0	6.66	6.4	1.03	1.92
SIKE1	47.81	29.22	38.73	37.68	32.13	40.22	33.97	45.17	33.26	31.49	33.43	23.53	34.08	20.64	26.73	27.48	20	29.14	33.23	38.07	32.11
RRP12	6.54	4.66	8.39	4.92	5.35	7.82	5.89	6.49	4.02	4.43	7.44	4.96	6.6	2.43	4.24	5.63	3.92	5.78	7.33	6.37	8.17
FNIP2	37.32	25.09	24.36	13.8	25.41	22.84	16.12	33.58	19.24	10.65	9.86	8.61	13.14	4.21	10.41	10.93	5.33	11.31	7.52	21.83	21.19
MSMO1	31.18	42.79	43.91	44.52	29.89	29.05	31.42	32.85	22.45	29.73	28.44	38.47	44.85	18.93	41.16	36.21	26.85	35.8	29.68	43.52	40.43
TTC17	67.07	32.43	55.78	32.02	33.92	48.79	40.66	61.06	39.31	43.99	53.06	34.91	62.85	23.2	34.22	47.11	25.03	67.58	41.26	62.1	55.62
ALX4	0.64	0.1	0.26	0.35	0.02	0.65	0.12	0.49	0	0.01	0.02	0.07	0.07	0	0.08	0.02	0.01	0.03	0.02	0.55	0.52
FSTL4	0.96	1.47	2.93	1.77	2.32	0.85	1.31	4.43	1.49	1.73	1.32	4.62	2.98	0.38	5.91	2.79	0.22	1.35	1.55	2	5.94
FOXN3	23	9.18	26.73	12.93	15.23	17.84	12.63	19.7	10.69	11.19	11.54	9.1	15.68	4.45	12.63	12.03	7.54	16.1	10.05	18	25.99
METTL24	4.33	2.07	5.18	5.73	0.37	1.44	1.38	2.14	0.6	0.6	1.53	0.08	0.69	0.43	0.16	0.17	0.13	1.42	1.63	1.96	1.75
AKR7A2	35.29	32.14	22.6	35.36	37.87	34.92	39.42	34.5	39.63	35.56	33.71	29.72	31.11	19.2	30.89	38.61	31.88	29.46	29.32	41.81	26.55
MRTO4	20.47	12.02	20.38	23.93	12.57	17.49	17.61	15.41	11.97	16.88	22.69	12.14	18.34	9.06	13.09	16.78	16	16.24	19.17	13.98	17.48
NNAT	44.23	106.75	99.04	36.01	113.99	56.49	17.68	76.49	45.4	87.37	69.78	102.96	0	0	0.02	40.5	23.79	69.22	54.17	191.37	139.98
USE1	8.57	11.37	7.36	8.26	12.33	10.27	10.06	8.59	11.2	7.15	8.39	7.54	8.27	4.58	8.65	6.27	7.09	6.01	6.25	10.12	9.41
MCF2L2	2.62	0.75	2.87	1.01	1.32	2.03	2.12	2.17	1.47	0.72	1.29	1.64	1.1	0.31	0.96	1	0.47	1.1	1.22	3.6	4.47
NRIP2	0.06	0.01	0.08	0.01	0.02	0.02	0.35	0.04	0.01	0.01	0	0.01	0	0	0	0	0	0.09	0	0.02	0.01
LAMA3	0.62	0.9	0.97	0.5	0.23	0.64	4.46	0.94	0.19	0.05	0.31	0.07	0.57	0.25	0.12	0.05	0.01	0.22	0.1	1.01	0.35
AP5M1	24.58	22.27	25.19	19.49	21.52	24.44	19.98	25.15	26.59	23.88	23.91	23.55	26.54	11.96	22.21	26.9	18.44	24.1	21.46	32.8	26.28
ANAPC4	22.53	12.1	17.21	13.34	13.84	17.37	16.72	22.62	15.89	17.32	19.19	13.9	16.08	9.9	11.38	16.3	9.77	15.59	16.59	20.8	17.19
KCNQ1	0.41	0.47	0.52	0.68	0.26	0.3	0.58	0.12	0.29	0.27	0.39	0.55	0.19	0.43	0.51	0.15	0.15	0.35	0.2	0.45	0.25
TRAPPC3	30.37	37.92	30.45	39.84	35.99	32.81	34.22	30.38	34.6	26.44	27.58	28.27	25.87	15.46	27.81	28.87	28.15	24.76	30.27	40.36	33.09
THRAP3	53.76	32.14	57.97	38.37	34.63	54.94	38.71	41.43	33.05	42.15	47.51	30.17	50.96	18.4	36.38	43.39	30.59	49.44	38.6	40.38	50.95
PHPT1	88.62	96.13	70.83	124.58	100.92	79.47	107.09	88.88	101.49	77.81	73.71	74.38	70.34	43.25	70.74	68.67	79.94	63.24	71.98	85.24	63.82
ENTPD2	0	0	0.03	0	0	0.05	0.58	0	0	0	0.02	0	0	0	0	0	0	0	0	0	0
LY75	0.28	0.15	1.04	0.23	0.07	0.12	0.24	0.06	0.16	0.03	0.16	0.04	0.18	0.11	0.18	0.11	0.01	0.4	0.11	0.25	0.83
ARID4B	29.99	18.93	28.81	16.59	21.6	31.38	22.22	26.59	22.3	18.25	22.33	20.68	31.26	7.9	20.13	26.21	13.51	28.22	18.25	27.9	30.31
OPN3	8.39	9.8	5.78	6.08	11	11.68	8.51	12.12	11.64	10.24	7.55	7.87	9.58	5.78	8.37	14.67	7.97	9.75	6.83	10.89	5.65
SDCCAG8	12.33	10.32	11.19	11.86	13.64	14.17	13.26	14.4	14.34	11.15	11.21	11.71	12.41	6.46	13.46	11.5	7.88	11.78	11.25	15.3	10.06
PTPRN	0.42	3.84	4.99	0.71	5.1	1.5	2.25	2.38	2.86	2.65	1.88	4.77	2.78	0.75	7.95	1.18	0.66	1.56	1.59	1.88	4.73
HHAT	5.92	4.26	3.83	4.06	4.45	7.02	4.58	5.48	5.57	3.59	3.27	2.44	3.3	1.7	2.34	3.2	2.07	3.48	2.87	5.78	4.53
KIF1B	29.48	21.14	28.86	13.9	30.68	35.73	19.5	34.75	22.66	24.32	26.17	24.12	35.73	7.96	33.74	28.57	12.78	30.46	19.41	25.25	53.47
FOXC1	3.99	0.84	3.03	3.04	0.77	1.64	3.81	1.79	0.88	0.97	1.08	0.59	0.98	0.65	0.86	0.36	0.08	1.62	1.46	1.64	0.78
TBC1D22A	4.96	3.18	4.16	4.45	4.68	5.02	5.53	4.39	3.66	4.07	4.92	3.54	4.11	1.73	3.75	3.77	3.08	4.7	4.09	4.53	4.62
SYNE2	33.38	20.96	36.12	19.49	28.84	38.96	18.69	33.34	25.19	31.66	39.15	25.2	48.12	18.34	29.33	36.25	20.07	47.29	30.31	55.38	50.82
PLEKHH1	17.4	20.71	7.62	5	26.82	37.19	16.65	20.13	26.91	14.15	20.64	18.21	12.85	7.08	16.05	17.29	8.17	16.84	12.92	11.45	9.59
ATP9A	13.84	11.49	13.54	6.83	16.1	13.44	13.84	15.09	8.16	10.05	9.22	10.42	16.26	3.15	14.52	10.76	4.36	10.88	6.78	14.02	27.54
SPO11	0	0	0	0	0	0	0	0.07	0	0	0	0	0	0	0	0	0	0	0	0	0
CBLN4	0	0	0	0	0	0	0	0	0	0	0	0	0	0	0	0	0.01	0	0	0	0
CHRDL2	0.05	0	0	0.02	0	0.09	0.14	0	0	0.02	0.04	0	0	0	0.27	0	0	0.24	0.01	0.16	0.13
FAM168A	16.12	16.78	15.01	10.77	22.02	22.8	15.69	16.96	16.32	15.29	15.97	16.86	18	5.65	19.97	17.56	10.38	14.64	11.59	20.63	27.29
RELT	3.15	2.23	3.57	3.35	2.1	3.58	1.56	3.16	2.07	2.58	3.82	3.09	3.41	1.83	2.75	3.67	3	3.09	3.1	3.22	4.22
GALC	11.96	8	9.72	7.67	8.31	13.21	10.15	10.82	8.79	8.32	8.9	5.82	9.56	4.18	6.52	8.09	6.57	8.75	8.16	15.97	10.44
NOP58	59.02	28.69	71.74	52.34	29.31	46.59	40.62	51.48	29.92	46.65	49.27	31.83	50.37	22.52	28.14	50.28	36.77	59.84	52.05	30.96	45.57
SZRD1	32.83	24.25	35.57	30.04	29	41.67	28.73	28.1	23.86	25.86	34.26	22.77	32.5	12.21	25.72	30.38	33.68	29.12	27.9	29.97	40.73
KCNH2	2.85	3.64	3.02	1.48	4.96	3.48	2.79	4.5	3.21	2.28	2.33	4.56	3.12	1.14	5.11	3.21	0.77	2.52	2.04	3.13	6.98
CUL1	38.09	24.17	37.17	37.88	28.12	33.44	27.76	35.83	25.7	34.75	39.77	21.97	41.42	21.58	23.52	27.93	23.02	38.83	37.41	37.85	35.86
FAM114A2	13.68	12.14	11.43	11.73	14.13	13.57	13.02	14	14.78	16.89	19.32	16.04	16.56	8.58	13.51	16.45	22.23	13.99	15.27	15.98	13.44
CYFIP2	14.2	17.23	16.05	10.44	22.29	20.46	11.43	23.86	16.86	20.32	17.64	20.15	21.88	6.17	26.35	19.84	10.73	21.2	11.91	28.67	34.6
TAB2	18.11	12.84	21.41	11.69	14.04	19.87	13.33	17.65	13.34	15.22	13.3	11.33	16.55	6.08	13.63	17.11	9.25	19.2	13.67	19.04	21.29
GINM1	13.15	9.09	15.42	14.53	9.36	13.03	10.27	13.31	8.62	10.81	11.58	6.63	10.64	5.14	7.49	12.96	10.16	13.91	11.44	13.3	14.13
EIF2AK2	13.22	6.06	11.4	8.68	6.44	12.34	10.41	11.85	6.26	10.3	9.46	6.42	11.23	3.15	7.49	10.64	5.36	11.63	7.78	8.79	10.71
AC022966.1	10.44	5.14	9.47	5.85	5.77	10.09	8.07	6.19	5.55	6.27	8.52	5.25	7.29	2.56	5.82	7.3	3.81	9.59	7.91	6.13	7.98
KMT2C	29.32	14.54	24.92	17.89	20.24	27.26	17.36	33.53	25.18	23.96	25.93	22.11	30.61	12.33	23.03	29.99	18.47	30.68	22.52	27.58	31.16
MCOLN3	3.65	0.62	2.67	3.17	0.59	1.16	2.97	1.98	0.72	0.47	0.62	0.15	0.57	0.12	0.09	0.32	0.09	0.74	0.71	0.88	0.56
CCDC85A	0.18	0.53	0.25	0.12	0.8	0.41	0.38	0.25	0.68	0.42	0.48	0.79	0.47	0.23	0.88	2.35	1.14	0.52	0.46	0.23	0.3
PUM2	38.59	25.12	34.06	36.25	24.5	31.84	25.52	32.64	27.91	36.3	42.14	33.88	36.91	18.08	36.64	34.17	40.57	45	46.23	31.46	39.1
MRPL43	40.38	35.21	39.99	46.44	37.63	33.08	37.52	36.94	34.19	33.41	34.24	25.11	35.25	19.65	28.15	36.36	34.17	30.21	32.82	39.99	34.12
ITIH4	2.22	1.87	0.98	0.72	1.86	1.85	1.92	2.2	1.65	1.12	1.96	1.79	1.34	0.13	1.49	1.67	0.64	0.55	2.04	1.81	1.43
ITIH1	0.16	0.06	0	0	0.05	0.12	0.34	0.14	0	0.03	0.08	0.2	0.04	0.09	0.13	0	0.02	0.12	0.05	0	0
HPF1	24.3	20.99	21.7	17.72	19.8	23.38	16.37	24.75	19.29	28.14	27.38	21.25	28.96	12.11	22.13	25.99	25.97	25.18	21.42	28.59	25.44
ZFR	46.08	32.17	50.52	40.91	44.39	48.46	35.47	47.41	39.63	45.77	46.98	36.16	54.18	22.05	38.66	53.47	42.63	53.66	45.14	51.91	58.75
ZNF280C	6.87	3.45	6.33	4.12	4.02	6.83	3.92	7.87	4.29	7.37	6.14	4.6	8.64	2.75	5.62	6.37	4.26	8.71	5.07	5.05	6.88
NPFFR2	1.12	1.13	0.61	0.75	2.24	0.48	0.6	1.17	2.85	1	0.6	1.03	0.6	0.57	1	1.18	1.24	0.71	0.76	0.47	0.2
PHF21B	5.91	11.67	6.24	4.37	20.04	12.75	6.65	11.34	9.76	6.38	8.99	8.74	13.06	3.09	9.73	8.02	3.08	6.68	6.99	9.73	33.65
TRAF1	0.46	0.53	0.34	0.25	0.49	0.71	0.51	0.46	0.6	0.31	0.53	0.45	0.43	0.26	0.36	0.4	0.26	0.39	0.31	0.89	0.6
RC3H2	31.27	18.78	31.14	25.85	22.51	23.66	18.65	28.98	20.13	26.01	27.26	20.49	28.36	11.16	23.17	28.69	18.86	30.81	26.62	21.85	26.71
IL17RB	2.77	0.66	2.31	2.81	0.5	0.94	1.2	1.41	0.41	0.81	0.99	0.75	1.2	1.01	0.48	0.95	0.76	0.78	0.95	1.04	0.44
TRAF3IP2	12.03	9.15	10.24	14.03	10.9	5.21	11.95	10.55	8.86	2.24	2.98	2.75	2.59	1.28	2.85	1.53	0.9	2.66	2.71	5.62	3.62
GYG2	16.47	11.07	15.56	12.27	9.74	21.61	15.52	14.32	10	15.63	18.44	8.71	14.34	6.78	11.07	11.63	10.78	17.1	14.12	13.87	13.6
DCBLD2	142.95	104.01	66.74	44.84	164.73	103.07	95.28	149.81	171.77	130.42	112.79	99.3	123.86	48.84	99.77	179.31	120.52	144.6	87.32	67.79	64.32
SERPINB3	0	0.02	0.03	0.02	0	0.04	0.02	0	0	0	0	0	0	0	0	0	0	0	0	0.1	0.05
SOAT1	11.92	9.46	8.9	8.58	7.05	12.94	12.19	7.66	8.26	7.47	7.64	5.08	8.68	4.14	5.19	6.82	6.04	7.56	6.2	9.15	7.87
PKP2	14.85	3.63	22.31	32.52	2.26	9.35	11.47	6.21	2.17	4.94	8.44	1.41	4.02	1.13	2.07	2.31	1.82	11.29	13.56	4.28	5.2
MSH4	0.09	0.11	0.12	0.03	0.1	0.07	0.13	0.04	0.09	0.06	0.03	0.19	0.09	0.01	0.17	0.12	0.05	0.09	0.09	0.11	0.07
F7	0.58	0.16	0.28	0.18	0.41	0.39	1.35	0.18	0.67	0.65	0.81	0.61	0.45	0.2	0.65	0.48	0.47	0.56	0.26	0.19	0.06
GDI2	170.28	140.07	168.39	205.49	135.73	141.97	155.58	171.76	138.69	156.9	145.39	122.16	168.75	83.31	132.57	146.39	144.15	153.34	156.62	137.78	141.88
PRDM1	1.53	0.5	1.17	1.58	0.32	1.94	3.91	1.17	1.1	4.3	7.15	5	2.52	0.72	6	3.01	2.16	4.97	4.46	0.73	0.23
ATG5	21.85	12.28	24.16	29.73	14.13	14.75	14.37	16.65	12.23	15.23	16	13.88	17.82	8.99	11.57	13.24	15.36	17.11	19.34	17.03	15.66
TMCC3	3.57	2.67	4.3	2.06	2.38	2.2	2.3	2.8	2.17	1	1.26	1.08	1.16	0.51	1.15	1.03	0.33	2.05	1.51	1.85	1.36
PITHD1	27.99	21.19	36.33	30.52	36.95	24.05	26.57	26.21	23.66	27.35	27.63	23.67	28.57	12.47	21.45	27.14	24.33	29.34	29.97	24.71	28.36
MTA3	30.26	18.17	39.27	21.66	19.1	26.77	23.88	27.65	19.49	21.35	29.15	19.14	26.09	11.73	19.41	15.15	13.49	26.28	25.07	22.37	26.78
USP13	4.5	2.85	4.11	2.88	3.65	7.35	3.75	4.4	3.52	5.89	6.23	3.24	6.02	2.17	4.2	4.93	4.41	6.75	4.82	5.02	5.84
ATP11B	30.54	16.68	25.46	18.89	17.3	23.03	24.19	25.97	21.94	21.81	21.17	15.93	27.03	12.87	16.46	22.42	13.91	26.43	18.98	23	22.28
LAMC2	0.61	0.35	0.73	1.29	0.11	1.09	0.58	0.76	0.09	0.33	0.3	0.1	0.31	0.38	0.19	0.05	0.02	0.38	0.2	0.26	0.23
CDK14	20.04	9.99	16.01	16.68	14.75	16.92	16.51	15.64	16.5	20.29	20.34	19.66	23.88	10.81	19.02	23.02	17.64	19.59	20.07	22.36	23.78
SEC61A1	68.76	41.34	63.41	45.51	51.81	61.42	57.26	60.33	44.68	45.28	47.42	29.28	46.29	17.92	34.56	42.81	30.89	49.1	43.86	48.87	51.2
PPP1R12A	63	33.46	60.43	40.41	48.65	54.69	53.4	52.08	51.95	44.76	57.93	38.64	67.4	24.81	35.89	47.3	27.26	58.96	45.21	51.22	53.72
RASGRF1	0.53	0.2	0.64	0.12	0.55	1.34	0.35	0.48	0.51	0.37	0.73	0.49	0.28	0.11	0.57	0.51	0.04	0.45	0.59	0.27	0.23
CAMK2B	1.22	1.64	0.71	0.42	2.1	1.35	1.15	1.49	1.19	0.69	0.94	1.57	0.78	0.4	1.79	0.6	0.42	0.78	1.01	1.38	1.68
CROCC	11.11	9.33	7.8	4.28	15.23	17.21	10.55	10.48	9.37	8.96	15.69	14.06	12.64	4.72	10.96	10.36	3.9	8.89	8.38	19.31	22.73
POLR3E	24.21	14.11	30.09	22.55	16.89	21.11	17.01	21.09	12.1	18.3	25.63	13.53	21.43	11.21	12.34	26.72	16.78	23.33	24.39	19.54	16.34
ATP2B4	26.25	11.9	20.95	11.5	17.25	34.03	23.52	22.58	19.23	18.24	19.21	12.08	18.34	6.2	18.8	12.75	7.8	21.12	14.36	27.48	24.66
ZC3H11A	59.17	37.08	47.73	49.58	40.29	52.28	45.14	47.36	42.52	41.98	55.38	39.16	47.73	24.72	38.75	49.24	35.37	49.87	49.98	46.1	45.36
RIOK2	19.84	12.68	18.97	17.33	14.26	17.9	15.83	20.2	15.89	19.92	23.27	13.71	20.53	7.56	14.5	15.61	14.92	22.44	20.07	18.13	18.54
YIPF1	15.69	17.04	15.49	17.62	19.7	15.07	13.9	17.34	17	12.8	13.41	13.41	14.37	6.65	13.18	13.08	11.46	13.44	12.56	18.97	17.28
NDC1	24.17	14.36	27.3	24.06	13.77	21.03	15.78	20	14.72	25.92	21.8	16.09	24.57	12.96	16.82	21.46	18.07	25.67	22.87	20.68	19.31
DGKG	1.58	3.63	0.15	0.52	6.2	4.18	6.21	3.37	4.41	3.33	5.35	2.74	1.81	0.91	2.28	2.36	0.53	2.86	2.52	1.56	1.8
FLYWCH1	9.34	6.96	6.44	3.86	17.14	7.07	6.95	8.17	6.8	4.6	6.26	8.89	6.05	2.48	7.01	4.53	3.68	3.75	3.63	9.91	10.68
UNKL	8.31	6.22	6.22	6.11	7.06	6.81	6.98	7.22	4.14	7.65	11.32	7.93	7.7	3	5.06	8.54	3.29	9.65	7.52	10.18	5.77
TBXAS1	3.3	2.86	2.08	2.6	3.12	3.28	2.29	2.66	2.51	2.54	1.81	1.58	2.29	1.11	1.54	1.94	1.85	2.8	2.97	7.77	4.52
PARP12	2.19	0.47	2.59	1.82	0.95	1.77	3.6	1.91	0.74	1.98	2.02	0.95	1.65	0.87	0.65	1.74	1.3	1.04	1.53	0.54	1.15
ALDH18A1	27.23	22.11	27.13	28.8	22.43	29.55	37.75	25.45	20.33	23.75	29.96	17.62	25.35	14	21.5	25.02	29.41	26.71	24.4	29.7	26.72
TARBP1	13.22	6.48	10.11	7.48	8.3	17.34	12.08	12.99	8.81	10.12	16.4	8.86	12.67	7.68	7.23	9.23	4.64	14.32	11.86	17.68	17.14
GATB	9.87	8.13	8.72	10.97	9.28	9.48	8.75	7.76	8.17	7.67	10.09	10.24	9.7	3.89	9.34	7.55	9.92	6.49	8.31	11	11.81
MXD1	2.6	1.91	3.09	1.57	3.64	4.33	2.09	3.86	2.56	3.39	2.33	2.56	3.88	0.84	2.99	3.72	1.7	3.27	2.55	2.57	3.48
CDK17	32.18	19.85	30.4	22.57	24.27	29.16	15.59	30.54	20.68	25.8	24.26	22.4	33	15.73	17.72	30.16	21.46	31.02	22.97	27.97	38.55
DNAJC25	4.63	3	4.61	3.72	3.08	4.03	3.29	4.37	2.96	3.48	3.98	2.88	4.35	1.93	3.06	4.28	3.5	4.11	4.55	4.92	4.14
SLC2A3	27.44	12.41	97.95	58.53	7.23	20.67	7.55	32.54	10.16	18.41	26	15.46	17.76	6.87	17.7	5.26	4.24	37.63	47.43	9.43	16.53
PSD	2.3	5.16	2.35	0.92	8.09	4.87	6.97	4.64	5.76	3.45	3.69	6.25	3.47	1.79	5.65	3.98	1.95	2.23	2.64	4.75	5.09
CTDP1	7.12	5.72	9.2	7.4	6.62	8.46	5.79	6.58	4.85	5.47	8.11	5.42	5.71	3.01	5.66	6.81	4.65	6.58	7.66	8.42	9.7
YBX3	25.14	21.48	31.08	26.23	42.28	40.84	33.32	23.45	26.59	19.98	31.88	16.54	18.85	8.06	15.04	19.65	19.1	19.97	28.64	16.36	20.15
STYK1	0.27	0.07	1.49	0.69	0.04	0.07	0.15	0.05	0.01	0.13	0.3	0.04	0.04	0	0.01	0.11	0.03	0.51	0.62	0.27	0.11
WNK1	36.22	24.12	27.85	16.01	39.77	49.2	24.05	32.92	25.95	26.58	30.89	31.75	41.78	11.58	33.83	25.28	8.31	33.11	20.19	38.55	53.37
RPS17P5	0	0	0	0	0	0	0	0	0	0	0	0	0	0	0	0	0	0	0	0	0
CCAR1	63.83	29.78	53.91	37.57	39.63	46.47	38.19	53.17	41.81	55.07	56.85	38.34	68.99	23.42	36.04	51.68	32.89	62.83	45.34	47.67	52.01
OGFR	11.41	9.72	9.39	7.17	12.68	11.61	12.43	11.77	10.28	11.76	13.35	10.41	10.97	4.74	11.41	12.6	5.88	8.51	8.84	10.72	10.46
GNA15	0	0	0.27	0.02	0.04	0.02	0.01	0	0	0.05	0.06	0	0.06	0.11	0.06	0.04	0.07	0.05	0.1	0	0.08
CREB3L3	0.06	0	0	0.01	0	0.07	0.75	0	0	0	0	0	0	0	0	0	0	0	0.05	0	0
PIGV	3.57	4.3	3.19	3.39	4.32	4.3	5.23	5.09	4.35	3.1	4.49	3.7	4.26	1.9	3.4	3.49	2.69	3.14	2.8	5.09	3.99
PTPRU	27.64	15.63	19.02	23.82	41.12	29.78	21.27	20.52	24.14	16.49	29.35	23.37	14.76	5.84	20.35	25.55	7.18	13.59	21.69	18.42	18.39
SNRNP40	53.8	26.97	54.56	61.81	33.68	42.76	33.85	45.75	32.39	48.66	51.93	30.45	51.19	26.89	29.55	52.77	48.79	51.38	52.28	40.38	46.5
RIMBP2	4.88	3.65	3.33	2.64	4.85	8.39	4.61	6.86	3.11	1.77	3.13	1.73	3.66	1.01	2.17	0.89	0.61	2.38	1.9	9.34	14.22
COL11A1	19.34	23.56	21.63	3.58	24.24	28.83	25.99	24.4	29.79	29.7	29.45	56.71	28.94	7.17	48.22	42.21	13.45	31.61	19.02	32.98	28.09
QSER1	28.19	12.71	23.88	11.88	11.87	23.36	13.86	24.43	15.21	23.71	21.93	17.55	31.26	8.48	23.89	20.69	9.12	30.87	16.11	21.54	22.32
MPC1	20.88	15.71	18.22	18.19	24.8	19.42	19.74	21.78	17.55	15.75	13.06	11.86	16.83	7.09	13.24	14.32	11.1	11.87	13	23.73	19.04
ACAA1	13.84	11.7	13.57	14.15	12.24	15.11	17.6	12.89	10.78	10.18	15.75	8.21	11.42	7.01	8.34	9.75	8.32	11.5	12.91	16.37	16.39
BCAT1	38.76	22.65	53.82	43.1	12.86	29.29	12.61	33.94	6.75	8.62	16.71	5.57	19.57	5.14	6.14	11.8	7.52	19.6	20.32	36.82	44.88
HDAC7	8.35	9.41	6.15	6.36	11.73	20.21	10.38	6.44	8.58	8.86	20.13	8.45	11.05	4.72	9.38	9.79	7.41	8.51	13.39	10.49	13.53
LZTS1	2.48	3.35	2.54	2.32	5.45	7.59	3.63	4.27	3.39	3.76	7.17	3.47	4.33	0.91	5.06	4.2	1.72	2.91	6.21	2.52	10.11
PRDM6	0.69	0.06	0.49	0.22	0.13	0.52	2.21	0.19	0.11	0.48	0.62	0.09	0.16	0.16	0.15	0.44	0.11	0.28	0.38	0.37	0.31
WNT8A	0.04	0.05	0.07	0	0.02	0.06	0	0	0	0.1	0.04	0.04	0.02	0	0.04	0	0.02	0.08	0.02	0.03	0.05
SPAG4	1.68	1.98	3.58	1.21	0.37	0.54	1.34	1.34	0.99	2.89	5.18	4.13	2.52	2.6	9.99	1.87	1.83	5.46	3.01	1.09	2.3
NCKAP1	61.58	45.4	64.34	47.21	54.11	70.29	45.64	59.9	48.71	55.17	56.26	44.77	57.9	25.32	42.95	56.14	39.88	63.2	51.86	64.25	77.87
MRPS35	30.08	18.22	28.43	34.03	19.82	22.72	26.84	26.78	19.7	24.1	21.05	17.29	23.47	11.58	19.05	23.14	23.94	25.29	23.44	27.76	21.45
GUCY1B1	5.76	5.31	3.29	3.1	9.5	7.18	6.7	8.15	11.62	13.32	12.05	13.65	11.64	6.15	16.42	11.58	8.14	11.2	10.54	8.13	4.32
SFSWAP	21.25	13.51	21.4	12.42	18.03	24.18	15.51	20.15	14.96	16.54	25.02	14.55	22.6	7.95	15.08	18.87	10.89	20.9	19.69	23.04	27.6
TNK2	3.3	2.81	2.92	1.51	4.18	4.54	4.1	2.89	2.88	1.42	2.99	2.76	2.44	0.93	2.28	1.79	0.8	1.92	2.04	4.63	5.51
MON2	33.93	13.33	24.66	12.54	17.47	27.41	16.86	28.85	20.78	22.76	28.62	17.67	31.62	14.85	16.08	23.69	8.83	32.07	18.34	35.89	32.59
CDH3	23.81	2.21	26.92	55.28	0.84	4.44	6	7.23	0.63	2.41	4.82	1.22	3.49	1.14	1.41	0.88	0.51	6.11	5.43	2.54	2.36
ARSF	0.04	0.04	0.08	0.01	0.11	0.12	0.05	0.18	0.15	0.36	0.36	0.25	0.28	0.17	0.3	0.35	0.21	0.29	0.26	0.03	0.09
GPBP1	62.11	38.75	63.11	56.8	43.52	49.75	40.87	61.19	44.83	58.01	57.49	43.57	64.09	27.43	45.05	56.87	43.6	64.83	57.73	57.72	60.5
DGAT2	1.66	1.81	1.64	0.72	1.46	2.49	4.28	1.38	1.26	0.6	0.74	0.82	0.67	0.4	0.63	0.65	0.55	0.72	0.69	1.83	0.86
ZNF112	8.4	5.57	7.8	6.81	6.01	6.06	4.87	8.77	6.59	7.96	8.79	6.87	10.68	5.12	6.06	7.92	5.67	8.47	7.15	9.15	8.1
CS	87.4	52.53	74.23	49.62	63.78	81.08	60.8	82.18	55.83	71.06	66.37	44.25	82.08	26.58	61.88	66.08	38.23	73.9	51.9	58.46	70.44
LTK	0.03	0.03	0.12	0.04	0.02	0.1	0.09	0.07	0.01	0.02	0.05	0.03	0.03	0.02	0.06	0.02	0	0.08	0.09	0.05	0.02
MRPS24	59.09	52.53	52.57	70.26	57.8	49.35	64.67	53.56	52.31	53.08	45.91	44.33	52.91	24.6	47.36	53.51	54.43	41.22	46.83	53.08	40.39
ELMO2	15.77	14.06	15.65	11.85	19.05	17.98	14.08	14.27	14.45	12.02	14.07	11.03	15.44	6.06	14.93	13.88	8.77	12.91	11.77	21.35	19.48
WAPL	22.28	16.06	25.26	16.96	16.88	22.53	18.34	20.35	14.61	20.12	22.1	17.54	23.86	10.12	18	22.07	15.45	27.51	21.79	18.41	22.48
VMP1	37.61	28.79	46.28	47.46	27.09	30.6	39.76	40.48	27.23	26.4	29.03	28.38	30.19	18.26	28.16	29.79	38.62	25.96	35.65	32.33	31.06
APPBP2	23.87	20.82	19.18	19.28	26.45	21.83	21.35	31.96	22.38	19.84	21.22	17.76	22.51	9.87	18.57	23.16	16.35	24.9	17.65	27.4	22.18
POLD1	18.06	14.72	18.17	17.79	12.3	21.2	15.92	12.98	12.87	21.28	29.37	20.37	22.19	13.86	16.95	19.4	18.67	18.32	24.82	14.39	15.61
SEZ6	0.99	2.05	0.76	0.65	5.26	0.56	1.25	0.91	1.69	1.01	0.81	1.51	1	0.11	1.57	0.49	0.17	0.62	0.3	0.29	2.08
EIF4B	246.33	159.15	276.33	241.27	173.56	192.55	226.24	206.77	162.16	218.06	217.31	139.89	234.29	104.88	160.21	203	155.93	235.26	224.32	173.65	161.08
SLC6A16	2.15	1.13	1.58	0.55	0.94	2.38	0.68	1.52	1.45	1.59	1.82	1.05	2.22	0.4	1.26	2.75	0.55	2.28	1.3	1.14	2.15
BICRA	1.18	1.12	0.77	0.91	1.1	1.23	1.42	1.11	0.73	1.13	1.23	1.05	1.06	0.17	1.14	1.38	0.59	1.51	1.09	1.53	1.98
SPHK2	10.52	9.21	9.81	8.55	12.12	11.29	11.28	10.73	8.51	9.16	10.91	9.52	10.36	4.36	9.76	7.89	3.99	7.47	8.73	8.04	10.7
RPL18	1082.57	900.75	1010.69	1336.02	856.6	938.16	1180.49	977.07	941.02	1069.88	1095.1	796.03	898.21	521.15	863.12	908.93	866.22	978.39	1128.98	794.44	681.04
CA11	18.08	19.24	14.87	14.33	18.67	18.01	25.88	18.88	19.48	9.29	11.29	12.04	10.61	4.53	13.03	11.98	6.88	11.44	10.79	21.97	17
ISOC2	16.98	16.41	19.3	22.25	16.84	12.03	22.05	14.64	14.74	9.98	10.42	9.6	8.21	6.07	8.68	9.65	8.89	6.23	9.64	19.64	10.44
U2AF2	53.62	46.43	56.04	54.86	50.52	67.99	45.56	41.63	41.47	47.23	58.19	42.78	52.59	24.31	47.58	54.11	43.56	48.72	52.54	58.02	59.9
EPN1	15.96	16.88	12.82	10.41	24.62	23.56	21.9	14.94	16.91	12.61	16.62	15.75	14.1	5.02	19.49	12.7	8.13	11.7	13.22	15.69	19.34
MED29	13.04	11	13.47	10.31	13.38	13.48	10.68	13.68	11.75	11.59	10.91	11.61	10.63	4.71	10.97	9.97	9.2	12.41	10.25	11.49	12.22
AHRR	0.42	0.05	0.27	0.38	0.21	0.09	0.03	0.08	0.14	0.02	0.16	0.34	0.09	0.1	0.22	0	0.16	0.02	0.31	0.37	0.07
GSC2	0	0	0.08	0	0	0	0.05	0	0	0	0.02	0	0	0	0	0	0	0	0	0	0.04
ZNF275	4.31	1.68	4.39	2.17	2.26	4.11	2.41	3.72	1.92	3.53	2.97	1.71	4.01	0.87	2.13	3.41	1.83	4.04	2.51	3.17	5.3
MTMR1	10.98	6.92	13.15	9.59	9.37	8.76	7.2	10.16	7.93	9.63	10.94	8.15	12.13	4.01	9.38	11.09	6.42	10.98	8.05	11.34	13.31
GPC1	12.94	20.35	12.3	9.39	25.73	25.14	10.99	16.13	17.74	12.27	20.76	17.69	16.87	7.16	12.67	14.64	6.87	11.55	15.26	23.93	28.25
ADCK1	3.91	6.61	3.34	2.3	6.82	6.12	5.19	3.83	4.36	3.52	3.79	3.45	3.31	1.39	3.37	2.54	2.26	2.71	2.59	6.67	5.5
HAGH	15.42	19.31	13.99	13.53	25.52	15.82	17.64	22.1	20.22	19.03	17.77	19.12	18.09	7.04	22.81	18.24	13.08	12.51	15.68	24.06	19.29
RNF4	33.58	17.18	38.02	27.49	22.08	28.46	20	31.26	20.14	26.93	27.07	19.11	30.56	10.85	20.36	34.76	24.72	32.75	28.39	25.92	33.66
CASP8	1.55	0.25	2.16	1.21	0.06	0.56	4.94	0.64	0.04	0.14	0.58	0	0.77	0.1	0.07	0	0.02	0.46	0.69	0.31	0.45
LIMCH1	26.05	24.53	20.41	23.52	38.69	18.92	20.49	29.06	27.31	16.68	16.2	23.75	27.77	7.26	23.08	13.27	10.02	20.79	15.22	10.87	23.2
INTS13	11.61	11.11	12.32	7.66	10.85	8.94	11.37	13.12	11.64	10.73	9.62	10.05	10.01	4.53	11.13	11.18	7.27	9.71	9.12	11.8	8.13
TM7SF3	24.39	27.5	18.04	22.14	33.58	24.86	28.72	31.8	35.22	23.25	24.51	21.26	22.99	13.21	24.18	24.17	20.69	19.93	23.64	25.5	23.75
DLX3	0.84	0.38	0.6	0.94	0.33	0.76	0.44	0.5	0.39	0.83	1.39	0.23	0.63	0.09	0.62	0.34	0.26	0.65	1.06	0.25	0.24
SPA17	8.83	8.29	7.86	13.17	6.53	10.34	6.94	9.27	7.33	10.59	10.49	8.5	13.93	5.57	7.26	12.16	16.29	10.97	11.04	12.79	10.77
TSPAN32	0.09	0.1	0.05	0.03	0	0.05	2.85	0.11	0.04	0.09	0	0.03	0	0.01	0.02	0.17	0	0.06	0.09	0.06	0.05
CCN5	0	0.01	0	0	0	0	0	0	0	0	0	0	0	0	0	0	0	0	0	0	0
DMRT3	0.4	0.57	4.1	1.35	1.28	4.09	1.06	1.33	0.04	0.66	1.76	0.33	1.39	0.52	0.21	0.55	0.7	1.53	1.36	16.89	21.04
ST3GAL6	8.95	4.92	8.43	9.36	4.59	3.81	3.6	5.82	2.16	3.02	3.35	2.39	5.21	2.36	2.32	3.04	1.44	6.03	4.39	3.07	8.89
ATP2C2	2.5	0.04	1.19	4.32	0.08	0.56	0.25	1.29	0.04	0.3	0.51	0.03	0.67	0.14	0	0	0	0.24	0.28	0.11	0.38
NGFR	4.43	13.7	2.88	2.32	10.1	8.71	12	12.33	8.09	10.51	12.32	22.97	10.4	5.16	19.12	10.84	6.41	11.83	10.2	3.75	17.57
CDON	100.94	48	36.37	26.03	80.74	174.27	82.7	115.19	120.19	88.96	144.76	47.58	86.47	48.14	59.69	105.88	64.09	112.91	117.67	103.82	58.82
TAF2	27.92	19.97	31.52	22.69	18.09	19.92	18.14	29.51	19.94	23.14	24.93	20.96	29.1	14.76	18.81	22.6	16.09	27.92	21.99	24.73	27.58
HIPK2	13.67	12.43	11.67	6.68	18.45	24.87	11.28	13.84	11.94	11.14	13.16	11.23	15.2	4.03	15.99	10.21	4.88	12.67	9.42	23.88	33.69
TNPO3	22.56	15.47	23.32	18.55	19.29	23.79	18.46	19.8	17.54	19.14	22.74	16.61	22.32	10.24	19.1	18.42	16.23	22.23	21.76	21.03	21.87
BORCS8-MEF2B	0.55	0.8	1.62	0.81	1.38	0.97	0.38	0.32	0.52	0.71	0.87	0.85	0.69	0.36	0.74	0.09	0.4	0.81	0.89	1.21	0.91
RFXANK	63.09	51.1	49.06	61.04	48.98	38.31	54.96	62.11	47.26	41.29	38.53	38.14	35.88	21.44	35.54	39.94	35.19	35.98	38.51	57.53	40.9
TMEM161A	11.85	11.75	10.92	10.63	9.5	11.36	12.45	9.38	7.69	7.43	10.3	9.33	9.82	4.5	8.44	7.32	6.47	7.95	8.4	17.73	11.2
LPAR2	15.46	15.93	15.44	10.34	21.89	17.09	13.33	13.43	15.67	15.67	24.57	22.41	21.12	9.55	17.68	17.15	10.04	16.43	16.59	22.21	22.99
CTSA	22.92	22.35	20.04	12.43	23.66	23.15	23.24	20.68	17.18	11.15	17.73	13.93	12.86	4.83	11.3	11.48	6.67	11.76	11.22	21.84	16.87
SUGP2	29.2	28.1	29.61	23.54	34.84	37.71	24.24	33.04	26.32	28.79	38.78	35.11	38.96	17.81	29.25	33.75	22.72	30.61	31.74	42.1	52.57
SLC12A2	22.68	14.99	20.87	15.94	19.05	20.51	26.86	25.04	15.61	15.7	17.29	13.28	24.7	10.04	11.73	20.79	12.04	20.81	14.14	23.02	25.41
SNX24	13.07	9.13	11.34	10.6	11.92	12.6	11.31	13.7	12.16	12.76	12.32	7.47	13.08	4.77	8.38	14.04	8.88	11.93	12.51	14.65	13.93
EYA2	5.92	7.64	8.28	4.13	3.22	4.44	2.38	8.66	1.93	3.66	4.16	3.66	4.13	1.5	2.69	2.01	0.52	3.81	2.64	5.86	11.49
CNN2	64.49	44.26	75.24	66.46	37.55	88.31	38.76	50.32	29.68	57.96	74.02	31.59	57.08	25.19	36.85	60.16	58.24	56.79	69.28	51.14	62.92
ABCA7	3.69	6.22	3.43	3.01	6.16	4.16	3.63	3.84	5.51	3.46	5.79	7.83	3.2	2.56	5.57	4.24	0.99	3.98	3.97	7.91	3.73
SNCAIP	39.09	14.62	25.16	17.99	7.86	13.95	22.41	12.75	3.55	4.42	4.18	3.79	10.72	2.63	5.54	5.1	4.29	5.75	4.32	22.8	26.18
DDX20	17.6	7.9	17.01	15.67	9.61	12.47	8.56	14.03	8.73	14.66	15.28	8.58	15.32	7.3	8.19	17.68	12.26	16.27	16.12	14.47	11.11
BTBD1	31.72	19	27.45	29.57	24.71	25.33	23.37	31.29	24.25	26.7	24.19	17.9	26.89	13.67	19	28.69	21.64	24.53	24.75	24.78	27.25
FAR2	7.94	1.81	3.67	7.77	2.53	5.2	7.1	6.77	8.47	21.66	15.83	12.32	20.86	19.82	14.81	13.58	9.27	21.49	11.53	4.09	1.4
BCAS1	0	0.1	0.05	0.03	0.01	0.05	0.12	0.03	0.03	0	0.01	0.07	0.01	0.02	0.03	0.06	0	0.01	0.04	0.04	0
POU1F1	0	0	0	0	0	0	0	0	0	0	0	0	0	0	0	0	0	0	0	0	0
CHI3L2	0.08	0.11	0.3	0.32	0	0.03	0.09	0.13	0.07	0.07	0.27	0	0	0	0.05	0	0	0.05	0.05	0	0.19
SBNO2	2.97	2.8	3.94	2.92	4.16	5.01	3.24	3.14	2.38	1.79	5.1	3.32	2.71	2.04	2.87	2.64	1.62	2.21	4.78	4.02	5.24
PMS1	22.94	13.81	14.87	21.93	14.87	14.53	14.71	17.92	17.78	20.08	21.44	17.4	23.12	13.18	14.32	21.76	19.95	18.47	19.31	17.34	14.28
HMG20B	32.46	29.06	31.95	32.15	34.29	25.45	29.78	29.52	29.27	27.49	30.41	24.96	28.66	15.07	21.25	29.28	29.24	25.85	27.77	33.78	22.43
CALCRL	2.27	2.53	1.72	1.9	1.2	1.61	2.21	2.79	3.11	6.55	6.72	4.95	5.71	2.82	5.55	7.14	9.62	5.89	5.19	1.08	0.71
TAF11	28.45	19.37	25.5	28.35	20.84	22.51	21.2	26.27	18.06	22.46	23.02	18.99	24.28	12.5	18.6	23.32	20.26	24.22	23.38	19.47	22.01
ANKS1A	6.94	6.88	7.04	6.31	9.18	7.16	5.23	7.08	4.8	4.26	5.08	7.58	6.5	1.4	9.06	5.49	2.47	4.4	3.75	7.62	11.45
AP3D1	25.2	31.35	26.15	20.06	39.54	50.93	28.54	23.55	27.66	24.23	37.81	25.71	24.95	11.37	25.41	23.74	23.03	29.24	33.52	31.68	38.33
ZNF76	14.44	11.56	11.2	12.18	13.7	16.19	12.04	13.63	11.38	13.08	18	12.19	15.13	7.21	10.78	13.53	14.26	12.18	13.78	16.79	17.77
SLC9A3R2	3.63	3.19	2.9	1.24	1.93	2.28	5.96	2.16	1.65	0.81	1.65	1.79	0.95	0.32	1.33	0.5	0.6	0.78	0.9	2.05	1.42
NTHL1	11.38	13.72	10.36	12.38	13.52	8.87	14.25	10.3	11.93	9.96	8.58	12.75	8.53	4.62	10.31	8.86	6.65	8.15	7.72	11.31	8.67
UHRF1BP1	6.26	4.05	5.85	3.97	5.04	7.08	4.12	5.45	3.94	5.4	5.7	4.22	5.9	1.96	4.85	6	3.85	6.49	4.85	4.53	6.09
GNAI3	6.91	4.7	6.88	5.4	5.42	6.33	5.02	6.97	5.74	6.72	5.73	4.93	6.7	3	4.84	7.11	4.41	6.92	5.63	5.82	6.42
IPO5	111.22	66.78	109.13	104.48	68.28	94.14	92.24	94.45	75.56	118.14	123.77	78.31	116.9	53.4	80.36	124.79	86.98	127.37	120.7	72.06	82.45
OAT	37.41	25.83	56.29	36.69	28.98	29.8	113.63	30.64	30.04	30.95	27.09	23.15	27.59	14.52	24.89	29.12	27.27	30.32	29.57	27.96	21.17
WDR3	14.48	7.01	15.66	16.95	8.66	10.89	11.22	10.39	7.74	8.75	13.95	9.97	13.48	7.52	9.78	8.64	8.25	14.05	12.37	10.41	8.85
PKN2	37.38	16.82	34.17	28.05	19.4	34.17	23.5	30.91	23.27	31.03	35.93	22.24	40.66	15.54	22.22	30.21	23.49	40.47	31.83	30.98	36.67
WDR18	22.75	22.77	22.91	28.65	21.22	25.68	23.85	18.95	20.31	23.47	26.88	18.84	19.15	11.27	19.47	28.41	27.02	20.32	25.29	26.28	22.58
TRAM2	5.81	4.6	6.22	2.48	4.44	5.31	5.49	4.76	3.97	3.22	2.81	2.43	3.47	0.97	2.52	2.92	1.13	3.35	1.81	6.3	5.9
NTN1	0.59	3.44	1.22	0.7	3.84	0.5	1.86	1.21	0.39	0.24	0.25	0.37	1.22	0.22	0.12	0.41	0.36	0.61	0.34	0.73	2.26
GLP2R	0	0.01	0	0.01	0	0.04	1.36	0.03	0	0	0	0.01	0	0	0	0	0.02	0	0	0.07	0
MCM10	14.06	6.69	15.54	14.28	5.14	12.25	6.51	8.98	7.41	12.49	17.37	7.78	19.11	7.56	7.57	17.6	13.34	16.78	13.43	9.06	12.47
DGKA	3.45	1.68	3.53	1.96	2.81	3.15	3.77	3.93	2.84	1.94	2.3	2.87	1.87	1.74	2.64	2.61	0.97	1.79	2.21	6.36	3.38
ERBB3	5.39	0.87	16.12	12.18	0.18	3.43	22.92	7.04	0.26	1.58	4.37	0.08	2.07	0.26	0.16	0.23	0.05	5.06	5.79	0.38	1.99
ROPN1	0.04	0	0.09	0.09	0	0	0.02	0.26	0	0	0.02	0	0.02	0	0.02	0	0	0	0.02	0.03	0.06
ANKRD44	4.05	2.24	2.44	2.4	5.59	3.54	7.87	6.78	3.85	1.66	2.16	2.08	3.39	1.34	2.38	1.92	0.94	2.24	1.69	4.14	5.64
KARS	69.75	47.59	79.47	90.41	53.61	60.23	64.59	64.17	56.41	63.82	62.61	46.1	59.91	34.19	49.94	63.48	56.27	62.33	68.03	57.67	54.95
ADAT1	20.09	14.95	15.99	16.83	17.34	19.46	12.99	20.31	12.53	17.54	17.55	15.48	20.21	6.9	15.4	16.55	10.8	14.76	13.36	17.11	25.27
PDIA5	4.84	5.47	11.19	6.04	5.35	4.3	5.91	7.01	3.14	4.57	5.85	2.54	5.32	2.41	2.97	2.5	1.72	3.45	3.86	3.73	6.78
TBC1D22B	4.61	3.19	5.03	3	3.87	3.83	3.57	3.73	2.98	3.27	3.65	3.06	4.19	1.55	3.64	3.62	2.93	4.15	3.43	5.05	4.93
NDUFB4	99.27	93.65	94.83	124.41	95.5	83.77	82.23	105.54	84.07	94.55	81.11	83.71	95.56	46.9	86.02	87.62	93.72	95.1	94.83	103.48	95.78
SPEN	12.96	5.51	11.01	8.22	7.95	16.48	8	12.74	7.26	10.85	13.45	7.85	13.33	4.43	9.02	10.81	7.1	13.19	10.41	11.5	21.22
MYLK	3.3	9.76	3.24	1.62	16.88	8.66	20.12	4.43	6.63	6.5	10.65	5.28	5.96	3.41	5.47	8.78	5.6	7.33	7.68	4.56	3.01
ZC3H15	48.24	30.68	52.62	53.99	35.63	45.53	37.1	45.59	36.65	51.23	53.05	36.52	51.21	27.12	35.12	52.62	49.02	52.75	54.57	41.85	46
MAP2K4	40.79	31.09	38.73	51.58	33.17	28.23	35.05	35.15	35.12	37.74	39.67	30.7	34.92	19.24	35.04	37.1	60.62	34.5	41.23	34.56	29.63
TMEM206	9.23	9.99	9.64	12.06	11.51	9.79	8.66	12.19	10.83	9.81	9.27	9.07	7.88	5.06	9.16	6.43	5.66	7.19	10.13	13.47	9.56
SNAP91	3.45	4.67	6.21	1.72	9.6	7.89	3.12	7.73	7.56	5.81	6.43	8.89	7.72	3.16	9.95	7.44	3.78	6.85	3.49	8.05	12.95
SLK	21.51	12.07	19.45	16.98	15.04	19.78	16.43	19.94	15.97	20	18.73	16.14	20.95	9.51	14.92	20.74	15.26	20.35	15.48	16.63	15.35
CYB5R4	7.47	6.17	6.18	8.63	6.69	6.72	5.21	9.71	6.05	8.1	8.92	7.97	8.17	4.34	7.04	6.31	7.14	7.87	7.11	6.64	8.62
COL17A1	0.13	0.09	0.37	0.19	0.02	0.47	0.08	0.15	0	0.19	0.11	0.08	0.2	0	0	0	0	0.06	0.2	0	0.02
GSTO2	2.85	0.68	3.16	4.17	0.37	0.45	0.92	0.6	0.27	0.6	1.49	0.56	0.47	0.3	0.54	0.19	0.14	1.27	1.64	2	0.94
SEC61A2	10.99	8.64	10.37	7.87	10.48	10.76	6.7	15.56	9.97	8.14	9.39	8.14	10.63	3.85	8.21	9.96	5.89	10.16	8.66	16.27	18.99
PRKCQ	1.34	2.39	2.58	1.25	1	1.51	1.3	0.96	0.83	0.65	0.82	0.36	0.73	0.52	0.37	0.48	0.43	1.05	0.71	4.09	1.51
TLE2	4.67	1.92	4.78	5.85	1.54	2.3	10.22	2.66	2.76	4.68	5.99	6.9	3.23	2.28	6.03	4.52	3.31	4.81	4.37	1.24	0.62
ASB1	11.94	6.92	13.39	9.53	8.96	11.77	8.5	10.23	7.1	8.47	11.3	5.8	8.51	4.1	7.42	7.96	6.61	9.37	11.8	9.27	12.67
FAM107B	30.13	17.36	30.82	28.4	40.37	35.31	24.85	30.51	24.21	32.36	30.58	23.58	34.37	13.26	23.83	40.99	27.83	36.59	27.17	23.35	37.63
ME1	0.93	1.21	1.24	1.59	6.32	0.87	2.19	1.1	2.57	1.23	1.2	3.09	1.26	0.44	1.83	1.83	0.95	1.07	1.22	0.88	0.73
TBC1D1	38.45	28.02	68.72	39.81	27.91	37.84	29.02	34.59	21.49	33.63	35.7	18.69	37.71	15.07	20.32	29.49	21.19	44.57	35.07	54.38	51.54
CDK13	43.45	27.45	42.76	35.2	31.15	46.11	32.68	39.81	30.87	37.31	41.81	34.56	46.32	21	33.53	38.88	39.74	50.4	42.66	38.71	47.55
MTHFD2	26.01	17.38	50.29	40.69	24.64	24.57	17.56	26.73	18.77	32.42	30.78	22.44	28.97	15.83	24.98	29.86	28.8	36.93	36.07	17.9	18.82
SLC9A7	4.1	4.32	4.72	3.04	4.12	3.78	3.36	4.01	3.65	1.96	2.09	2.08	2.7	1.07	1.86	1.12	0.77	2.92	2.07	5.4	3.89
FOXJ2	3	1.78	2.33	1.24	2.16	3.77	2.05	2.77	1.79	2.39	2.32	1.6	2.6	0.49	2.57	2.37	1.18	2.84	1.43	1.93	2.68
YBX1	354.83	324.64	425.47	299.24	393.21	348.69	315.22	359.11	313.86	393.85	286.01	314.04	476.35	162.73	325.31	427.54	310.49	362.4	269.24	359.11	380.78
PDE4A	0.27	0.49	0.55	0.14	0.12	0.36	0.27	0.24	0.18	0.17	0.2	0.13	0.15	0.08	0.2	0.12	0.05	0.15	0.16	0.27	0.49
PPP2R5A	5.71	5.74	7.2	4.72	5.62	7.31	8.01	5.06	3.7	3.08	3.42	2.17	3.24	1.66	1.8	2.27	1.6	3.37	3.75	7.67	3.58
CTNNA2	22.37	34.3	18.44	8.24	44.17	62.81	27.95	29.55	42.29	38.96	56.91	42.49	34.24	8.79	51.79	55.63	31.58	39.65	57.36	26.92	42.83
ELAVL1	27.73	21.71	28.85	28.92	22.92	36.57	23.9	25.77	17.26	26.34	27.32	17.91	26.68	12.75	21.47	30.15	25.31	26.72	24.66	24.73	35.7
TIE1	2.56	0.15	1.82	0.43	0.02	0.9	0.83	1.52	0.1	0.11	0.3	0.1	0.74	0.04	0.09	0.01	0.37	0.14	0.33	0.12	0.84
DIP2B	16.45	13.58	14.47	8.05	20.01	16.31	13.14	17.96	16.01	12.14	11.36	10.16	14.32	4.53	11.62	14.39	6.64	12.97	10.01	12.69	17.24
SMARCD1	55.85	32.52	52.14	38.14	39.04	56.54	32.22	49.3	31.51	46.34	50.6	32.89	52.98	21	42.12	48.92	34.46	51.01	39.72	41.45	62.51
KDM4A	28	20.66	23.78	14.17	24.77	26.5	22.68	24.15	21.09	18.17	22.07	15.57	21.91	8.59	20.14	19.06	13.34	20.05	19.4	29.22	27.38
NFYC	31.74	24.9	28.89	23.99	28.71	33.65	24.94	26.99	24.44	25.89	30.38	20.57	29.03	10.27	23.75	28.75	20.82	30.13	23.11	35.94	35.64
ZMYND12	0.53	0.15	0.46	0.74	0.34	0.55	0.74	1.27	0.17	0.44	0.4	0.34	0.34	0.2	0.22	0.3	0.12	0.45	0.38	0.63	0.38
SLC9A3	1.06	0.72	0.69	1.21	0.8	1.3	1.17	1	0.75	0.81	0.9	0.91	0.86	0.52	0.94	0.78	0.74	0.57	0.7	1.16	1.09
NGEF	0.61	1.19	0.43	0.36	1.74	2.92	0.86	1.63	1.14	2.13	3.31	2.4	1.2	1.16	1.81	2.5	2.38	2.54	2.19	1.2	1.38
ASPM	23.22	10.6	18.88	15.42	10.02	20.57	12.65	20.45	14.98	26.8	23.96	18.8	32.7	12.87	16.01	25.41	26.31	29.84	21.58	17.94	16.23
CD84	0	0	0	0	0	0	0	0.02	0	0.01	0	0.01	0	0	0	0	0	0	0	0	0
ELOVL1	10.86	7.32	10.77	13.87	6.77	6.84	12.86	8.97	7.12	5.34	8.06	5.31	6.35	3.11	4.82	5.09	4.01	5.32	6.61	6.07	2.93
SPI1	0.02	0	0.04	0	0	0	0	0	0	0	0	0	0	0	0	0	0	0	0	0	0
ZNRD1	22.76	15.78	17.23	33.93	12.76	14.65	18.53	18.05	16.06	18.01	20.25	17.41	15.44	11.08	18.28	15.67	21.53	18.2	18.5	15.28	12.47
MPPED2	29.92	8.49	18.8	33.18	16.97	11.75	12.78	11.42	9.76	17.1	18.18	22.23	22.18	7.57	26.1	13.87	8.59	22.75	14.59	17.33	26.72
CLDN18	0.03	0	0.02	0.1	0	0.03	0.3	0.01	0	0	0	0	0	0.01	0	0.02	0	0.02	0	0	0
ZBTB11	9.69	5.35	11.14	7.46	6.13	7.42	5.42	8.1	6.35	8.04	8.24	6.86	10.37	4.06	6.4	9.65	6.97	11.35	9.67	8.87	9.08
ATXN3	17.44	11.13	14.33	14.22	14.65	11.37	10.34	16.36	10.92	15.3	15.05	14.96	17.18	7.26	15.49	15.53	11.33	15.62	12.97	13.98	14.97
GOLGA5	16.72	9.39	19.75	19.07	11.33	13.42	13.84	16.59	11.36	15.04	15.64	9.19	14.68	6.82	10.85	13.61	11.86	16.69	16.85	15.52	14.46
FGFR2	25.01	21.9	34.03	23.94	28.35	25.54	16.52	36.72	7.1	3.1	5.82	3.03	24.78	2.64	0.89	3.23	0.36	6.67	7.6	56.28	55.17
LRRC40	16.24	10.62	17.94	16.47	11.22	12.8	10.91	17.29	12.52	16.24	14.83	14.76	18.91	8.9	14.29	14.56	12.15	17	15.56	14.23	18.17
ISOC1	22.33	7.94	17.88	20.92	8.24	13.32	14.64	12.87	9.75	13.43	11.64	8.05	13.27	6.76	9.31	12.66	10.01	12.81	11.77	10.2	7.97
EML1	52.15	52.65	29.12	21.06	84.92	84.55	58.17	65.87	95.42	97.06	110.59	70.94	82.17	44.91	77.46	109.2	98.28	105.69	92.02	55.67	30.52
TRMT11	24.19	9.85	22.25	27.12	11.46	16.56	13.7	21.59	14.23	21.79	22.76	14.6	21.01	10.82	14.03	16.91	13.86	19.85	20.83	17.76	17.04
THUMPD1	26.82	17.81	32.62	21.45	18.78	28.8	20.23	26.03	20.42	26.59	27.69	19.95	27.05	14.2	20.81	30.15	21.28	30.72	27.81	30.16	30.86
MSANTD3	24.75	16.52	25.21	27.28	20.01	22.11	15.05	22.03	16.35	23.42	21.67	17.74	25.83	12.1	18.32	24.39	19.83	26.09	21.32	20.21	28.72
KIF26A	8.65	5.34	6.49	4.56	8.05	9.05	3.37	5.48	5.97	7.83	7.75	12.4	6.59	3.47	13.22	7.67	3.68	5.26	6.87	7.81	6.03
ATG2B	14.84	7.55	14.2	6.52	9.05	10.65	8.1	14.19	9.65	11.41	15.44	7.24	15.11	5.29	7.7	13.65	4.97	15	11.56	12.23	13.61
ARFGEF1	18.33	11.96	24.32	14.13	19.22	17.74	14.76	20.1	15.94	21.72	22.51	18.01	24.32	9.61	17.43	23.06	17.45	24.8	20.58	17.49	21.4
ACSM2B	0.05	0	0.01	0	0	0	0.04	0	0.02	0	0.02	0.01	0.01	0	0.05	0	0	0.05	0.09	0	0
ZFAT	3.79	3.74	3.43	2.62	4.07	4.72	4.16	3.48	3.75	3.79	4.53	3.4	3.72	1.92	3.75	4.42	3.61	4.81	3.61	3.98	4.41
MTFR1	11.67	10.34	12.04	10.25	9.09	10.86	8.6	11.14	8.96	9.82	9.04	9.26	10.77	5.31	8.94	9.4	8.15	11.71	9.51	11.42	11.14
STAG3	0.3	0.14	0.59	0.27	0.18	0.23	0.2	0.17	0.14	0.18	0.16	0.09	0.15	0	0.06	0.09	0.04	0.56	0.27	0.21	0.29
FECH	14.74	9.48	11.32	16.37	11.03	17.92	13.6	13.98	10.85	13.74	16.47	7.93	13.92	7.17	7.97	14.06	13.46	14.28	15.68	13.02	12.16
MYO9A	23.47	14.95	22.7	15.98	19.29	17.91	19.44	25.46	19.93	18.39	21.89	23.01	24.45	10.16	23	17.34	15.47	21.07	18.43	22.09	26.94
DDX3Y	0.01	0	0	0	0	0	0	0	0	0	0	0	0	0	0	0.06	0	0	0	0	0
PFKP	5.9	12.83	22.43	4.75	4.48	7.6	6.16	10.97	5.88	4.83	6.72	16.04	6.03	3.14	21.58	3.74	0.67	9.69	6.88	15.85	20.18
IDI1	42.51	40.61	54.2	55.95	34.54	37.55	31.38	42.09	31.13	48.35	41.65	48.72	61.02	25.95	49.55	64.77	58.53	52.59	42.46	39.37	50.06
SP100	0.49	0.29	0.54	0.51	0.18	0.47	3.47	1.12	0.09	0.12	0.17	0	0.33	0.11	0.04	0.08	0.02	0.32	0.21	0.21	0.68
KLF6	7.78	5.56	8.9	6.24	6.99	15.69	12.12	9.7	5.2	7.83	9.06	9.58	10.17	2.69	16.67	8.24	9.03	9.45	9.19	7.22	13.59
PLPP1	8.6	7.5	29.78	15.36	6.64	6.89	9.03	10.53	4.88	6.77	8.17	3.45	5.86	2.8	4.32	5.21	4.43	9.37	9.69	9.83	10.3
NEO1	35.59	24.69	29.37	25.29	29.01	40.95	40.65	35.51	22.17	23.34	26.93	15.15	24.45	6.84	21.37	25.04	16.4	22.05	23.83	45.45	52.05
TRAM1	43.49	35.39	59.35	46.46	38.6	45.22	51.4	46.75	37.85	53.47	50.01	34.77	43.37	25.67	30.79	47.9	55.34	58.09	54.46	49.72	43.64
PHKA1	3.55	1.78	4.95	3.27	1.66	3.44	2	2.84	1.96	2.16	3.04	1.41	2.04	1.04	1.42	2.17	1.76	2.28	2.41	2.32	2.05
TNFRSF1A	14.33	8.49	10.49	8.95	9.31	16.34	17.13	10.3	8.67	10.31	14.54	8.22	11.26	5.28	8.14	5.93	8.26	11.93	10.6	18.7	12.25
CACNB1	4.4	3.36	3.55	2.51	6.27	3.49	2.23	5.48	4.96	3.47	4.73	5.22	5.92	0.88	5.16	3.27	1.32	3.41	3.18	4.74	6.28
EVI5	15.98	9.59	13.96	10.8	11.02	16.62	17.11	15.89	12.78	10.4	11.39	8.66	13.56	6.07	11.36	12.16	13.73	14.12	10.52	18.67	17.5
STOML1	3.16	6.24	3.13	3.67	8.87	3.99	5.07	5.97	6	3.57	4.23	6.19	3.69	2.07	5.47	3.95	3.78	2.32	2.16	5.36	5.3
PKM	322.99	330.85	502.6	311.72	250.93	352.5	254.12	314.9	253.4	380.24	387.92	359.44	387.08	176.36	412.76	353.17	290.99	434.45	380.01	636.08	429.26
DHX29	14.47	8.67	15.11	13.91	10.02	12.64	9.38	13.93	9.95	12.99	14.19	9.2	14.76	6.75	9.64	14.54	11.56	13.58	14.25	12.72	12.44
DNTTIP2	38.04	23.79	47.27	38.89	24.58	33.26	29.42	30.98	28.18	35.99	36.82	26.5	35.04	12.55	28.12	36.92	30.25	38.06	36.77	23.41	34.86
METTL22	16.77	7.29	16.03	14.97	12.31	16.86	10.84	16.5	9.87	13	15.96	12.38	14.4	6	9.12	17.15	10.26	16.07	17.25	13.8	24.42
TP53BP1	52.03	36.21	43.84	26.2	46.81	55.7	33.04	48.23	38.47	34.47	43.77	36.75	52.81	17.99	37.02	37.04	22.89	45.77	36.27	71.21	71.41
TRO	73.26	41.61	53.95	43.66	49.43	60.94	45.94	61.62	45.09	40.54	54.71	35.26	50.66	24.45	36.07	42.65	23.13	43.2	42.45	77.55	60.42
RRP15	16.63	7.08	16.61	13.05	7.28	11.75	8.28	11.96	7.88	10.94	13.19	7.39	12.91	6.25	6.62	10.91	7.39	12.65	11.28	8.54	9.47
RHOA	147.06	107.61	156.24	151.58	117.81	139.45	132.39	135.42	114.15	132.54	127.92	88.9	130.22	67.98	103.95	132.68	101.79	132.06	129.64	128.23	104.86
DHX8	26.21	14.93	29.78	19.49	16.55	25.55	17.62	17.78	14.15	18.7	18.59	11.84	20.69	7.3	15.5	19.57	13.66	22	18.37	16.58	21.96
PMS2P4	4.61	2.61	3.66	3.42	3.34	4.21	3.86	6.06	3.65	3.03	2.74	3.18	3.97	2.21	3.76	4.16	2.61	3.71	3.49	3.16	3.71
PRKCZ	8.02	9.88	8.42	8.91	10.69	6.5	10.15	7.13	5.58	6.1	6.3	6.65	5.81	3.88	5.95	5.82	3.09	4.95	7.04	10.9	11.01
ZFY	0	0	0	0	0	0	0	0	0	0	0	0	0.01	0	0	0	0	0	0	0	0
IARS2	28.83	21.05	27	20.05	25.19	33.16	28.89	29.08	23.87	25.58	21.14	16.92	25.05	9.35	19.94	22.14	18.44	24.72	19.09	28.77	22
SYT1	26.29	28.69	18.68	9.16	45.92	37.69	29.81	40.03	56.93	44.77	45.53	41.91	46.08	21.39	53.97	47.91	33.68	49.33	33.9	27.66	26
NAV3	7.33	4.8	8.7	5.18	11.09	6.05	6.24	15.14	5.64	3.6	4.83	4.22	10.16	1.72	4.25	4.43	1.62	4.03	3.74	8.39	27.44
IDH3G	20.13	16.06	17.74	14.29	20.82	20.51	17.38	19.5	18.14	16.52	17.95	13.25	17.98	7.56	14.85	17.41	12.95	14.66	16.43	20.78	21.2
ROGDI	19.72	19.34	17.72	18.08	23.52	18.06	20.17	16.89	18.64	14.38	16.38	16.7	15.42	7.28	18.82	15	9.66	13.08	13.01	31.05	20.38
PDZD4	6.24	15.89	13.2	4.5	25.37	16.03	9.22	13.16	14.27	14.83	17.04	20.4	17.28	5.46	20.77	17.14	8.57	11.47	13.41	16.42	36.09
ATP2B3	0.12	0.14	0.14	0.05	0.24	0.14	0.1	0.41	0.11	0.17	0.17	0.73	0.23	0.1	0.9	0.17	0.08	0.13	0.08	0.15	0.38
ROCK1	26.43	11.35	24.63	13.48	15.5	23.53	15.15	25.51	15.53	19.7	20.38	17.67	27.03	8.85	16.54	19.59	10.11	27.36	18	19.65	28.93
CBFB	38.87	16.53	31.65	34.6	22.31	28.77	22.24	30.63	20.55	30.11	28.4	22.84	32.96	17.11	22.21	33.81	27.51	30.84	28.48	21.43	26.79
PDK3	11.16	6.51	12.75	7.28	6.06	8.17	6.42	11.38	6.01	9.28	8.98	7.94	10.55	3.22	8.59	8.58	4.76	12.49	7.94	10.84	11.92
HYAL2	51.62	42.89	49.02	71.05	41.44	43.53	40.86	44.27	36.04	32.22	38.12	28.19	34.83	20.48	26.97	34.77	33.38	31.88	34.55	47.51	42.19
HDAC4	7.54	5.1	5.94	4.57	8.77	11.1	7.8	6.48	5.79	6.97	10.42	7.82	8.3	4.34	7.79	6.77	2.73	5.02	5.68	11.11	15.06
RASSF1	5.55	4.22	5.43	5	4.45	5.63	4.18	4.17	4.4	5.74	6.05	4.81	6.2	3.25	4.09	6.75	6.4	6.49	6.91	7.12	5.11
FGFR3	5.11	17.61	17.68	7.18	33.4	9.87	9	15.91	7.83	9.31	16.36	15.46	16.95	1.48	8.6	13.28	6.27	7.72	14.83	32.59	42.12
IFI35	1.23	1.17	1.05	0.78	1.11	0.95	5.49	0.99	1.2	0.59	0.6	0.46	0.26	0.3	0.53	0.34	0.2	0.32	0.68	0.52	0.89
HEATR6	12.56	7.54	11.01	8.36	8.36	12.21	7.51	13.67	8.27	10.53	12.36	7.53	13.77	6.21	9.1	10.98	7.78	12.12	10.37	11.24	13.57
COASY	11	12.67	11.76	8.56	15.04	19.08	14.8	10.92	12.55	10.9	21.66	11.27	9.73	5.62	14.07	11.02	9.52	11.22	15.67	14.38	18.66
PLEKHH3	5.42	6.15	6.38	3.33	9.67	8.06	6.65	7	6.77	4.89	7.5	6.18	4.54	2.35	5.59	5.37	2.41	5.09	6.17	6.71	6.85
MEF2A	21.55	11.63	17.47	12.67	11.43	19.6	13.07	20.22	13.41	15.93	17.38	10.46	18.62	7.34	12.46	12.04	8.88	16.91	12.86	17.86	17.74
OTUD5	22.69	17.84	19.32	14.87	16.28	18.31	14.78	14.79	12.93	24.5	29.23	21.17	23.44	8.87	17.53	28.4	15.93	17.74	16.92	18.26	32.56
TFE3	10.48	11.88	9.72	7.48	9.91	12.98	8.21	8.41	7.52	12.68	18.61	13.44	13.4	5.61	14.08	12.14	9.01	9.99	10.94	13.09	18.74
TBC1D25	2.6	1.67	2.91	1.4	2.44	2.42	2.07	2.45	1.57	1.92	2.31	2.57	2.65	0.6	2.59	1.44	1.21	2.01	1.38	1.87	2.12
ACSL4	23.5	24.2	22.96	15.66	26.45	33.8	17.43	41.73	32.44	65.41	55.28	56.08	67.43	30.15	65.38	34.64	19.35	64.24	44.65	25.62	30.08
INPP5A	15.1	9.67	13.1	11.92	14.07	13.27	12.43	12.22	9.85	12.47	10.76	8.94	10.59	4.27	9.68	11.01	8.29	9.41	8.99	13.65	12.98
GPKOW	10.54	11.07	12.52	10.82	12.09	10.32	9.19	11.23	9.26	11.14	11.68	10.53	11.86	5.22	11.85	11.5	9.32	10.28	10.84	11.27	10.73
GRIPAP1	17.53	16.12	13.47	7.23	14.21	12.99	9.82	15.16	12.23	19.7	26.78	22.4	25.35	8.75	19.03	21.16	8.31	14.51	12.75	18.38	31.39
FTSJ1	16.71	14.75	19.17	20.51	18.3	17.92	14.55	18.82	12.85	16.09	16.52	15.04	18.28	10.15	15.61	17.13	14.94	17.03	15.3	18.9	18.35
PRR11	14.18	7.84	12.83	9.9	7.68	15.64	8.93	12.51	8.26	14.24	14.27	7.58	16.51	6.38	9.84	13.38	12.45	14.1	11.44	10.74	16
REEP1	4.09	9.84	5.47	3.1	24.22	6.64	11.46	12.05	14.53	10.29	8.32	17.94	11.39	3.14	17.35	15.45	5.08	7.82	6.36	6	11.15
ATP11A	5.71	1.57	5.61	2.89	2.31	8.5	5.31	4.44	1.4	1.54	3.59	2.03	3.32	0.84	1.98	1.63	0.86	3.63	3.2	6.38	8.44
POLR1A	12.46	6.81	10.13	6.67	8	13.24	7.27	11.24	6.29	7.26	9.43	6.76	9.67	4.01	7.39	9.17	4.28	8.56	8.18	9.82	11.82
LAPTM4A	111.99	56.08	109.02	99.04	49.91	74.46	73.97	73.48	58.32	62.11	65.4	41.5	51.23	28.33	51.54	51.48	44	70.32	62.78	55.79	49.11
TTC7A	2.3	1.56	2.79	1.9	1.93	4.73	2.56	1.85	1.57	1.85	3.04	1.95	1.86	1.08	2.16	2.32	1.63	1.97	2.49	5.32	3.32
IP6K2	93.31	64.23	91.82	68.04	79.17	74.86	73.95	79.16	64.35	66.8	72.96	59.87	80.65	30.08	63.67	76.74	59.68	81.47	65.98	104.89	91.01
STON1-GTF2A1L	1.82	3.29	1.85	1.34	3.51	1.89	3.12	1.9	4.14	2.21	3.6	2.98	1.92	1.82	3.75	2.64	3.35	1.98	3.96	2.23	1.63
SRBD1	12.75	13.18	13.03	15.42	11.26	15.85	11.38	13.75	11.58	12.12	11.53	14.24	11.38	5.93	11.77	9.52	17.44	10.96	12.73	37.26	16.34
KIF2A	32.25	18.52	30.85	25.49	23.3	35.57	21.42	28.37	23.77	34.55	34.15	22.7	38.47	15.36	28.11	32.01	25.31	42.95	30.03	26.33	36.33
RASGRP2	0.71	1.13	4.01	0.28	1.3	0.81	0.79	1.66	0.79	0.45	1.01	1.24	1.03	0.36	0.95	0.2	0.29	1.49	1.36	1.26	0.8
PSME4	25.66	10.72	25.5	14.91	12.14	23.46	11.97	22.36	12.31	18.56	21.57	12.74	25.26	8.84	11.29	16.45	8.24	29.41	21.65	18.3	28.05
IFT80	29.51	27.54	24.93	19.68	24.99	31.16	27.05	35.61	32.58	32.3	33.73	28.31	40.29	21.35	27.24	33.86	30.99	36.13	29.32	39.7	30.73
SIRT2	14.09	20.03	13.8	11.02	22.3	13.05	19.36	17.08	15.2	9.29	9.56	13.16	10.71	5.2	14.98	10.17	8	7.92	7.88	16.46	14.84
ERLEC1	16.62	13.68	17.78	15.25	17.59	17.34	15.46	20.74	15.54	18.6	18.04	12.79	16.85	8.03	13.21	18.2	14.92	17.4	17.65	21.94	18.57
PPP2R5B	3.43	7.99	3.4	2.38	11.71	5.89	4.76	11.87	6.88	5.73	5.01	13.62	4.76	2.02	13.76	6.24	3.23	3.92	4.08	9.99	12.13
PYGM	2.59	2.45	3.24	1.99	0.81	1.98	3.52	1.42	0.35	1.13	1.14	0.96	1.54	0.5	1.54	0.64	0.62	1.19	1.06	4.28	1.63
PAGE1	0	0	0	0	0	0	0.13	0	0	0	0	0	0	0	0	0	0	0	0	0	0
PITX1	8.71	0.39	5.95	3.2	0.1	10.68	5.72	1.66	0.09	0.07	0.21	0.02	0.63	0.02	0.07	0	0	0	0.27	1.94	0.85
TRPC7	0	0.01	0.14	0.01	0.05	0	0	0.02	0.01	0.1	0.18	0.1	0.06	0	0.13	0.21	0.06	0.07	0.03	0.04	0.05
MAST4	4.2	2.77	3.05	1.4	2.92	5.83	5.06	3.19	3.96	2.06	3.04	2.37	2.63	0.98	3.08	2.83	1.94	4.13	2.21	3.51	2.12
ADGRF5	0.53	0	0.4	0.07	0	0.15	0.36	0.1	0	0	0	0	0.03	0.01	0	0.01	0	0	0	0.09	0.01
SDK2	5.34	6.61	4.09	1.61	9.4	20.1	7.41	6.02	6.7	5.63	10.25	6.33	5.71	1.54	8.87	6.73	3.53	5.22	6.23	10.86	16.43
ADAM7	0	0	0	0.02	0	0	0	0	0	0	0	0	0	0.01	0	0	0	0	0	0	0
NUP133	28.06	21	26.85	23.82	23.18	26.33	20.89	29.14	21.95	24.73	24.57	19.94	24.69	14.67	22.04	25.75	20.56	24.9	25.23	27.32	24
NUCKS1	177.06	90.18	155.52	141	99.8	166	111.49	153.98	99.25	168.57	136.29	112.48	185.74	72.35	119.73	190.04	126.55	187.44	129.39	119.29	148.86
VPS35	64.6	49.52	59.4	69.86	50.73	50.84	55.87	63.28	57.57	60.77	59.19	50.37	58.6	30.54	60.56	58.35	52.12	51.02	63.99	63.03	48.72
DNAJA2	46.31	31.46	56.17	53.17	34.57	35.91	31.71	41.64	27.92	38.33	39.38	29.16	41.22	19.65	27.91	39.6	35.5	39.62	40.44	39.64	36.59
BCL3	0.3	0.31	0.57	0.26	0.04	0.38	1.19	0.73	0.26	0.1	0.41	0.2	0.11	0	0.62	0.19	0.03	0.48	0.07	0.43	0.29
KCNAB2	1.84	1.68	2.19	0.92	2.3	2.48	1.65	2.18	1.45	2.57	1.78	2.35	2.7	0.84	2.43	1.82	1.24	1.94	1.93	2.43	4.38
ABCC9	0.09	0.17	0.11	0.03	0.33	0.28	0.46	0.08	0.05	0.03	0.05	0.05	0.12	0	0.05	0.02	0.01	0.04	0.02	0.2	0.14
GAL	0.95	3.62	5.1	0.75	6.05	5.18	1.85	1.77	7.04	40.49	34.97	37.03	30.78	14.76	48.4	29.11	6.89	26.1	17.81	0.74	0.4
CLEC2D	9.49	2.88	6.4	3.82	3.44	7.08	5.21	6.76	5.39	7.32	7.79	5.62	7.42	3.74	3.63	5.37	3.87	8.27	5.22	6.87	4.43
FUNDC1	8.97	8.43	11.04	9.41	10.06	10.71	9.79	11.53	10.79	10.91	12.22	9.4	10.36	4.77	11.72	8.81	10.51	10.56	10.94	12.06	12.1
MAOB	0.81	0.36	0.99	0.2	0.25	0.57	3.64	0.94	0.17	0.09	0.17	0.07	0.14	0.13	0.14	0.17	0.11	0.14	0.16	1.22	1.16
RORA	8.05	5.49	9.43	3.31	6.82	7.51	5.74	9.36	7.46	8.73	8.9	11.74	9.89	4.9	13.42	9.88	3.75	11.56	6.77	9.51	11.1
DRD4	0.17	1	0.32	0.04	0.64	0.88	0.22	0.11	0.24	0.34	0.73	0.41	0.4	0	0.37	0.18	0.2	0.28	0.18	1.95	0.46
TGFBR3	4.99	3.26	4.2	2.28	3.65	7.07	6.19	4.39	4.22	3.38	4.47	1.82	4.5	2.71	1.61	4.93	2.15	3.59	3.29	4.02	3.53
PLA2G10	0	0.06	0.27	0.04	0	0.04	0.23	0	0	0.03	0.07	0.03	0	0	0	0	0	0	0.05	0.06	0
HES2	0.09	0.16	0.2	0.48	0.14	0.37	0.17	1.25	0.36	0.82	1.72	1.29	0.91	0.23	1.18	1.04	0.25	0.48	0.49	0.03	0.8
ATP1B3	48.29	59.43	54.7	40.48	64.4	76.95	46.45	68.99	49.73	41.81	48.32	33.8	41.63	20.44	42.15	44.04	36.13	40.74	42.26	98.05	117.44
NEDD4	11.3	5.3	6	10.98	5.82	7.62	8.36	8.24	7.32	7.93	8.15	5.54	7.93	3.9	6.66	7.35	5.31	7.87	5.88	4.49	2.8
PIGB	6.19	3.82	5.07	5.67	3.35	5.53	5.29	6.1	4.61	5.68	7.4	3.65	7.41	4.19	4.53	5.48	4.98	4.83	5.34	7.12	6.76
MAPK6	45.69	32.79	52.9	42.82	38.85	47.71	28.85	47.86	34.33	36.21	35.79	24.94	40.13	16.58	30.79	37.94	24.75	41.23	35.55	46.3	55.42
GNB5	12.41	10.87	11.15	6.3	14.23	12.87	9.02	12.55	10.5	9.17	9.22	9.38	9.91	4.86	10.44	10.13	5.87	10.9	9.39	16.98	15.59
RAB27A	16.74	17.22	9.56	5.35	11.61	11.25	5.93	12.39	9.54	1.61	2.29	1.65	1.91	1.27	1.23	2.11	1.2	1.85	1.77	10.02	3.59
HDHD5	18.6	19.88	21.44	22.61	19.21	22.37	21.69	18.38	19.77	18.12	23.13	22.64	16.03	9.56	22.57	20.45	16.96	19.89	21.95	21.9	21.95
UFD1	29.34	20.18	28.26	35.55	22.35	29.33	22.87	24.86	23.38	25.18	25.31	20.7	26.85	14.11	16.92	25.18	23.55	23.57	27.04	25.44	24.58
LRP6	26.74	13.77	25.24	15.79	16.81	24.67	17.87	22.81	17.13	22.44	23.82	17.55	28.43	10.08	17.36	21.93	14.71	27.12	19.68	21.97	25.04
GUCY2C	0.37	0	0.19	0.12	0.01	0.74	4.5	0.03	0	0.01	0.02	0	0.01	0.01	0	0	0	0	0.02	0	0.02
SCT	0.07	0	1.73	0.27	0.13	0.09	0.24	0.13	0.06	0.15	0.63	0	0	0	0.06	0.11	0.1	0.2	0.61	0	0.19
PHRF1	9.19	7.74	9.43	5.41	8.74	9.94	7.26	8.55	6.23	7.36	9.28	8.17	10.24	2.89	7.61	8.99	4.25	8.68	7.08	8.13	10.76
ELP1	11.92	12.67	11.42	8.98	15.3	14.27	12.45	14.4	13.85	13.7	14.25	13.82	13.78	8.44	13.55	14.22	10.2	14.52	13.45	16.88	15.3
NUCB2	28.89	26.67	27.64	23.15	28.99	31.22	28.14	28.43	33.84	29.76	24.56	26.69	27.13	13.06	29.63	28.65	23.87	27.57	24.83	39.01	33.81
PFN2	149.23	115.73	192.97	167.95	116.77	137.69	106.54	153.69	119.72	128.78	123.12	107.06	142.63	76.81	113.94	125.48	113.33	127.17	119.75	236	273.13
PTPN3	0.87	0.46	0.65	0.79	0.45	0.69	1.66	0.71	0.33	0.45	0.53	0.31	0.47	0.25	0.66	0.26	0.16	0.56	0.57	0.61	0.46
SPTB	0.2	0.42	0.17	0.24	1.12	0.09	0.41	0.42	0.39	0.23	0.52	0.78	0.26	0.09	0.73	0.46	0.11	0.24	0.13	0.16	0.24
DAPP1	0.13	0.08	0.05	0.3	0.04	0.07	0.05	0.34	0.06	0.04	0.05	0.01	0.13	0.11	0	0	0	0.04	0.07	0.1	0.09
FGF10	2.98	0.92	2.11	1.55	0.74	2.58	1.08	0.76	0.97	0.72	1.34	0.66	0.48	0.23	0.98	0.24	0.11	1.28	1.23	0.76	0.34
SLC44A1	9.1	4.27	13.01	9.58	3.51	7.51	12.9	6.15	3.96	4.77	5.9	3.18	5.22	2.45	3.28	3.84	3.17	5.78	6.06	6.37	6.9
TMEM260	17.44	11.81	13.03	10.16	15.39	15.31	11.81	17.65	16.59	15.45	15.61	16.02	19.41	6.23	15.36	18.14	10.6	15.35	11.88	17.4	14.21
SMG6	10.56	7.15	7.63	4.47	9.66	14.44	8.95	8.46	6.11	7.01	9.75	6.21	8.63	3.71	6.46	9.36	5.85	8.37	7.58	9.11	13.39
EXOC5	51.98	40.26	54.83	41.4	54.25	52.43	35.29	57.81	49.03	56.18	55.17	48.34	63.2	21.75	52.24	49.84	37.66	58.14	50.92	62.31	68.23
CLTCL1	2.08	2.09	1.87	1.03	2.37	2.24	1.82	2.83	1.95	2.18	2.55	1.83	1.87	1.17	2.02	1.43	0.84	2.19	1.37	3.13	3.27
FGF22	0.22	0.16	0.06	0.1	0.36	0.54	0.1	0.07	0.15	0.24	0.32	0.14	0.24	0.12	0.16	0.21	0.14	0.15	0.23	0.15	0.18
FSTL3	6.28	5.23	5.28	6.35	4.72	5.62	8.57	6.28	4.41	3.28	4.24	2.55	2.58	2.2	2.6	1.89	1.86	1.82	3.11	6.41	3.12
DGCR2	23.36	27.51	23.73	20.31	28.46	32.55	23.99	24	20.68	21.18	28.25	20.18	20.56	10.86	20.57	25.44	19.48	21.04	24.21	33.88	33.38
AC004156.1	12.53	9.15	14.49	15.84	11.93	14.39	11.98	10.59	8.57	11.4	16.24	10.24	10.6	5.73	10.9	12.38	10.44	10.6	16.73	13.12	15.29
MNT	5.11	3.26	4.16	1.62	4.55	9.07	3.97	3.32	3.48	3.35	6.44	4.95	5.45	1	5.6	4.74	2.09	5.27	4.45	4.45	8.33
ZXDC	11.84	10.24	11.45	7.01	13.64	18.2	11	12.31	11.84	11.1	15.61	10.96	12.65	5.17	11.46	13.31	8.93	13.34	11.67	15.24	20.34
JMJD6	6.21	7.83	8.01	6.3	8.98	6.2	7.1	8.59	6.55	5.44	7.12	8.04	7.56	3.64	10.06	6.9	4.85	6.28	8.56	8.78	7.07
POLB	30.02	22.81	28.73	36.47	25.55	23.38	23.29	30.67	27.04	28.07	26.47	31.07	28.55	14.34	32.46	22.2	21.97	26.6	26.37	26.53	28.94
ST6GALNAC1	0.49	0	0.11	0.35	0	0.26	2.12	0.38	0.05	0	0.01	0	0.05	0	0	0	0	0.03	0	0.02	0
WIPI1	9.08	6.17	9.88	6	9.01	8.09	6.72	7.55	8.24	5.6	6.5	4.9	4.33	2.92	6.54	5.15	3.51	6.19	5.32	6.57	4.99
FRMPD1	0.51	0.72	0.17	0.13	1.59	0.52	1.24	1.03	1.3	0.48	0.62	0.8	0.45	0.14	0.85	0.43	0.15	0.41	0.58	0.38	0.44
GBA2	28.81	24.43	25.12	18.01	29.06	28.16	24.87	29.01	25.79	23.71	37.02	25.8	29.2	14.85	25.3	26.73	16.22	26.02	28.49	31.35	26.03
NDST1	24.1	15.68	16.72	14.31	17.3	30.77	15.55	17.08	12.83	14.85	18.54	11.54	14.79	5.72	13.96	16.23	10.66	17.06	16.7	15.67	22.08
ASNS	10.41	12.33	21.92	17	22.94	10.91	7.81	21.98	13.26	13.37	17.31	20.23	18.33	7.45	22.6	16.46	12.52	18.87	23.58	9.06	19.65
AP3M2	21.26	14.59	16.19	13.38	15.84	17.75	13.41	17.17	16.54	14.75	15.35	12.1	17.92	7.92	12.42	16.31	9.75	14.62	12.77	19.28	20.01
CNGB1	0	0.07	0.37	0.03	0.22	0.46	0	0.16	0.34	0.16	0.07	0.44	0.12	0.02	0.47	0.18	0.06	0.43	0.11	0.35	0.51
ST6GALNAC2	6.31	8.82	1.79	1.44	9.66	20.53	13.25	7.02	11.44	11.76	18.86	15.45	8.73	4.35	15.44	9.91	7.79	9.43	12.76	9.02	3.54
CHAT	0.04	0.15	0	0	0.06	0	0.04	0.18	0.06	0.03	0.06	0.16	0.24	0.07	0.36	0.06	0	0.09	0.02	0.09	0.18
PABPC1	147.75	74.28	155.5	100.49	102.56	231.02	149.26	112.8	78.47	125.11	188.9	82.26	142.91	42.51	147.34	115.83	71.39	168.34	131.49	94.68	123.9
TESK2	1.66	1.24	2.35	1.42	1.17	0.95	1.99	0.97	0.86	0.35	0.69	0.48	0.62	0.18	0.39	0.33	0.12	0.74	0.83	0.71	0.43
CFAP20	42.11	36.12	46.25	45.86	43.12	38.16	38.56	44.02	42.48	42.96	42.26	32.54	44.75	22.88	35.33	44.18	40.27	43.36	52.21	41.75	43.35
CSNK2A2	22.72	15.74	23.47	15.53	19.3	26.75	18.33	21.1	13.71	20.18	21.08	14.22	21.12	6.95	16.75	17.18	10.91	20.63	17.64	17.46	21.07
AL162171.1	7.28	5.85	5.83	6.69	9.41	10.81	6.07	7.58	6.65	7.89	9.11	5.99	9.42	3.63	6.42	9.21	6.72	7.56	7.15	7.76	9.24
EIF2B3	10.28	8.86	10.43	11.47	8.93	8.4	8.88	11.58	9.2	10.03	10.88	9.84	9.47	6.01	11.25	7.81	7.19	8.16	8.85	8.53	8.27
CAMK2A	0.29	0.37	1.76	0.16	0.95	0.99	0.65	0.7	0.46	0.5	0.34	0.94	0.63	0.03	0.71	0.9	0.1	0.3	0.18	6.24	4.26
TCOF1	13.35	8.64	15.8	10.3	10.11	17	10.57	10.12	8.7	11.16	14.88	10.92	12.07	4.58	11.51	10.65	6.87	12.91	10.94	11.27	14.3
CDC42	143.94	109.25	152.9	175.23	122.88	112.36	142.77	142.3	119.72	118.66	113.25	106.89	121.19	62.86	119.46	136.5	114.6	126.8	124.6	121.78	127.33
OSBPL3	4.54	5.94	3.05	4.29	7.53	8.95	6.72	7.63	9.94	13.53	13.73	10.22	13.25	6.77	10.44	12.38	8.68	11.48	10.76	6.09	2.01
EPHA8	0.23	0.34	0.31	0.32	0.31	0.04	0.32	0.49	0.19	0.23	0.14	0.82	0.25	0.03	0.98	0.12	0.08	0.26	0.27	0.15	0.48
SLC12A3	0.07	0	0.06	0.01	0.08	0	0	0	0	0.01	0.01	0	0.01	0.03	0.03	0	0	0	0.01	0.01	0.01
RAD18	11.72	6.03	10.29	11.48	6.38	7.53	6.96	5.81	6.47	8.29	8.57	6.9	10.52	4.64	6.56	12.17	8.93	10.27	9.73	6.32	8.76
ATP2B1	97.74	28.6	112.33	89.06	37.19	56.62	35.95	67.51	29.39	48.52	54.24	35.3	69.28	22	36.04	43.5	23.87	63.37	52.72	78.04	152.49
TRPM5	0.6	0.07	0.43	0.56	0.05	0.1	0.04	0.15	0.03	0.07	0.1	0.04	0.04	0.03	0.01	0.02	0.01	0.04	0.13	0.11	0.1
NCK2	34.42	37.86	22.03	24.84	52.57	44.46	47.92	37.37	45.17	21.36	27.67	22.34	22.38	12.21	22.94	26.89	17.34	22.4	26.3	29.44	40.28
MAP4K4	88.86	44.32	73.9	47.95	65.77	82.01	55.02	70.53	50.56	60.57	66.01	58.34	93.08	23.08	68.15	61.11	27.2	69.24	46.36	51.6	118.14
MGAT4A	6.05	8.21	6.74	6.79	7.46	6.84	7.13	9.37	6.87	9.21	8.88	6.2	8.69	5.31	7.08	8.38	8.07	8.78	7.51	7.67	9.33
RPL31	1867.33	1707.09	1892.05	3124.59	1511.28	1755.08	2540.53	1847.69	1989.58	2023.19	2042.79	1702.49	1490.67	1059.14	1662.39	1605.92	2202.12	1827.1	2468.5	1554.08	1408.74
WDR1	51.37	37.56	74.19	56.52	52.21	59.86	51.29	46.67	42.24	41.17	50.09	31.68	42.6	20.03	33.55	43.47	43.07	45.48	49.82	49.19	47.76
SNX13	29.77	19.69	26.59	25.47	23.09	26.67	26.26	25.49	23.12	24.37	32.44	21.64	31.07	15.77	21.28	27.18	25.53	29.5	27.91	29.06	24.9
MS4A12	0	0	0.04	0	0	0	0	0	0	0	0	0	0	0	0	0	0	0	0	0	0
ARHGAP10	5.91	2.82	6.36	6.54	1.2	5.45	5.57	4.48	1.47	2.06	2.75	1.29	2.43	1.05	1.29	2.1	1.13	3.8	3.96	3.98	4.97
RPS6KA2	4.12	5.05	4.32	3.15	6.6	4.86	5.18	6.03	4.81	6.9	5.15	4.92	6.14	2.07	5.72	7.65	3.04	4.87	4.57	4.69	7.89
ING3	26.9	16.58	25.84	28.1	17.66	23.69	15.43	24.6	20.7	30.65	26.02	17.46	27.47	14.97	17.26	36.38	27.81	37.15	32.09	19.66	30.42
VASH1	9.57	11.63	7.01	3.23	12.7	17.63	8.47	10.35	10.41	11.44	11.85	16.29	13.12	3.88	19.87	14.8	3.82	12.05	8.54	14.19	20.09
LMCD1	5.16	3.59	4.29	5.12	7.22	5.96	3.26	6.33	3.84	1.1	1.63	2.27	3.96	0.8	1.75	1.4	0.88	1.35	1.96	7.29	6.21
BUD23	24.54	21.37	27.79	28.39	28.66	25.4	27.15	22.59	21	17.68	23.81	18.34	21	11.39	16.39	19.32	17.64	19.53	22.2	26.1	25.98
SEL1L	23.63	12.9	19.46	13.79	15.16	15.92	15.97	20.99	14.17	16.1	16.76	9.02	18.2	7.89	13.41	14.3	11.21	17.5	14.28	18.57	17.85
TRIP13	10.67	5.74	10.37	13.42	6.07	9.35	7.41	8.9	6.36	10.11	11.15	5.76	12.09	4.66	5.42	8.97	10.91	8.67	10.22	7.58	8.46
ATP6AP1	27.68	39.29	27.37	19.53	45.55	37.54	34.02	27.76	33.87	24.54	26.08	26.88	24.54	10.33	29.18	28.55	16.61	21.11	22.28	40.3	37.42
TCF3	46.6	40.29	53.6	49.74	53.61	76.35	43.69	38.53	35.24	40.12	61.17	38.72	52.26	26.83	39.39	43.46	33.96	42.65	49.06	52.32	67.16
TRIB2	18.87	34.06	27.28	21.06	33.46	30.57	22.14	27.68	16.63	21.02	24.98	27.21	25.65	12.42	28.2	24.05	19.09	26.95	23.56	33.81	46.88
DAZAP1	28.43	19.78	35.4	38.51	22.78	32.32	28.04	21.46	18.16	28.85	38.03	22.62	27.02	15.45	19.45	28.38	26.43	29.42	33.62	21.95	23.15
MBD3	43.93	39.49	39.9	37.1	45.34	41.1	37.43	39.37	36.96	41.4	46.83	38.96	40.61	19.69	33.31	44.36	28.53	36.56	38.94	43.97	43.78
PRLH	0	0	0	0	0	0	0	0	0	0	0	0	0	0	0	0	0	0	0	0	0
HLTF	35.26	24.53	33.39	32.27	27.95	27.7	24.66	38.02	32.44	35.41	36.23	30.83	37.55	19.56	33.57	33.05	30.69	35.48	29.23	32.61	34.69
FAM50A	16.3	21.33	16.63	9.78	32.17	26.51	19.97	17.03	24.17	17.14	18.29	23.14	17.94	7.36	18.64	18.06	10.66	16.07	14.18	21.87	24.35
FAM3A	10.01	10.91	7.8	7.31	14.71	8.95	11.56	7.6	10.12	6.49	8	9.15	7.02	3.43	7.93	7.14	6.75	6.37	7.36	10.87	8.69
CPSF1	44.3	31.8	32.49	23.2	43.48	60.77	38.58	34.43	33.56	33.79	61.27	38.91	47.42	16.69	32.25	38.54	20.89	35.09	37.73	44.55	56.91
MYO3B	0.19	0.17	0.26	0.18	0.05	0.12	0.5	0.18	0.06	0.04	0.05	0.07	0.07	0	0.16	0.05	0.03	0.06	0.12	0.3	0.11
CYBRD1	8.36	7.98	8.88	3.86	7.44	7.79	13.11	9.71	8.28	4.98	5.55	4.33	5.37	2.84	4.78	4.14	3.74	5.41	5.02	9.26	5.23
CDH19	0	0	0.01	0.03	0.02	0	0	0.22	0	0	0	0	0.05	0	0	0	0	0	0	0	0
PDCD2	45.02	28.96	47.75	57.67	33.91	37.5	40.4	40.44	33.76	38.43	41	27.12	38.7	19.3	26.17	38.61	34.99	38.77	45.43	38.73	31.36
SLC6A15	10.49	27.11	16.92	5.66	11.68	8.3	5.16	15.34	6.84	6.21	3.95	7.68	8.34	2.53	7.84	7.28	2.55	5.71	4.01	13.07	17.7
RDH11	30.38	29.64	41.02	37.34	31.97	29.22	25.34	31.74	26.87	28.58	32.57	29.89	33.99	15.52	33.29	34.66	28.66	33.16	34.65	43.6	40.38
PRKACA	6.98	5.72	4.9	2.86	8.22	12.81	7.47	6.27	5.65	7.04	6.95	6.34	7.51	1.41	11.15	7.58	4.03	5.79	5.03	6.4	7.75
ADGRL1	10.92	11.45	12.48	6.25	15.53	21.24	12.39	10.44	9.91	10.68	13.43	10.16	10.53	3.37	14.09	11.73	3.96	10.53	10.27	18.6	20.41
SPP2	0	0	0	0.08	0.11	0	0	0	0.03	0	0	0	0	0	0	0	0	0.04	0	0	0
ACTN1	17.64	8.33	25.2	16.77	8.9	24.45	17.25	10.27	6.42	5.95	10.03	4.73	9.84	2.64	5.92	5.51	4.3	8.59	8.55	18.93	19.49
ZFYVE26	14.01	6.7	8.55	5.33	7.62	12.04	5.95	8.3	6.42	6.26	9.45	6.11	8.66	3.53	5.88	9.2	3.98	10.4	7.62	7.97	9.55
RPS6KA6	3.94	2.1	3.6	3.43	2.95	3.13	3.04	3.59	2.53	3.34	3.44	3	3.71	1.27	3.3	3.72	2.34	2.78	3.63	4.37	4.89
EPN2	11.12	8.36	11.14	7.14	12.01	9.93	11.13	10.99	8.75	8.22	10.78	10.48	11.79	4.39	9.73	7.74	5.13	8.37	7.07	9.61	10.99
PTPN18	5.27	4.25	3.06	3.37	4.16	5.05	7.63	4.84	4.44	4.28	5.13	7.11	4.61	2.09	6.04	3.58	2.76	3.98	3.52	5.97	5.55
LIMS2	0.18	0.7	0.63	0.11	0.42	0.42	0.28	0.3	0.43	0.33	0.1	0.26	0.08	0.05	0.25	0.32	0.07	0.1	0.09	0.27	0.13
ASIC4	0.58	4.95	1.35	1.04	5.64	0.87	0.72	3.48	2.93	4.68	5.29	7.84	6.28	2.45	7.59	5.43	0.51	3.39	2.93	1.11	7.87
SPEG	11.08	7.19	9.82	5.44	10.16	8.18	11.7	7.5	9.24	4.16	7.06	9.9	7.15	3.32	7.77	5.05	2.07	3.99	4.41	13.41	13.74
LNX1	1.46	1.06	2.02	2.24	0.15	0.37	1.68	0.77	0.48	0.8	0.97	0.34	0.66	0.2	0.38	0.06	0.12	1.42	1.44	0.42	0.4
ALDH3A2	28.39	28.85	26.94	29.27	54.01	30.1	40.36	30.22	30.02	22.33	25.1	29.64	23.16	12.28	20.64	25.62	20.29	23.63	22.85	31.9	27.57
TFRC	46.54	30.38	59.88	48.58	21.2	41.65	27.85	45.81	26.12	45.84	48.15	34.32	47.18	19.76	37.06	44.74	26.89	54.62	46.96	39.99	44.19
SREBF1	16.16	17.15	23.11	12.43	18.98	22.26	18.85	15.77	11.06	13.49	19.68	20.6	19.73	6.66	15.17	25.63	11.75	11.15	13.65	26.54	38.29
TRPC5	0.15	0.23	0.08	0.03	0.23	0.11	0.12	0.14	0.26	0.39	0.27	0.83	0.46	0.1	1.19	0.55	0.22	0.41	0.26	0.06	0.1
AFF4	34.6	19.93	33.92	17.05	26.04	34.54	22.25	33.74	22.93	23.66	23.78	19.34	32.95	8.72	26.28	26.73	13.08	32.12	20.8	30.71	36.15
UBE2D1	22.26	10.49	23.13	21.3	11.93	14.24	7.64	23.18	11.4	20.42	12.84	9.74	21.27	8.57	11.03	16.68	7.74	20.06	15.24	17	22.95
MPP5	15.29	10.25	15.48	12.35	8.62	16.4	12.16	13.37	9.63	10.83	11.8	6.48	11.95	5.36	6.14	12.05	8.71	13.5	11.46	21.13	15.13
RHOBTB1	22.01	11.7	14.55	16.38	17.26	18.29	15.04	20.99	17.64	16.99	18.99	12	17.32	9.78	12.21	19.33	15.41	16.54	16.83	17.93	17.52
SMC1A	20.46	15.43	19.85	10.63	20.79	30.83	15.68	22.12	15.31	23.43	20.83	14.77	28.55	6.41	22.87	26.37	13.96	25.39	16.06	15.99	25.59
HSD17B10	64.16	55.35	47.19	68.21	59.99	55.21	58.33	53.31	60.96	48.66	46.49	40.86	48.02	27.82	41.4	50.24	51.08	42.5	47.87	56.59	38.24
MARK2	6.82	5.85	8.22	4.26	7.85	8.43	6.52	6.14	5.73	7.13	7.38	6.18	8.12	1.97	8.25	6.65	2.66	7.62	4.17	6.03	10.14
HMMR	11.2	8.27	12.04	18.05	6.6	10.74	10.83	10.63	10.09	12.73	13.56	11.37	13.48	8.22	9.82	8.98	17.6	10.87	12.49	13.97	8.9
CHFR	12.8	11.43	17.63	10.82	14.05	14.89	8.82	14.47	11.48	11.96	14.64	12.17	14.01	5.51	10.65	15.4	9.19	10.73	12.73	13.6	16.99
TRHDE	6.06	2.26	3.51	1.54	3.29	10.85	13.94	6.04	6.24	5.37	7.86	5.01	5.99	2.4	5.48	6.7	8.15	7.45	6.9	3.01	2.08
P4HA2	6.62	8.11	9.09	7.53	3.94	8.99	13.79	6.65	6.32	5.31	5.99	8.1	5.02	1.9	10.52	5.94	4.25	7.58	5.47	6.64	2.94
FCGR2B	0	0	0.03	0.04	0.04	0	0.11	0.07	0.03	0.02	0.04	0	0	0	0	0.03	0	0	0	0.01	0
NFATC3	22.81	19.11	20.21	16.03	17.86	23.49	18.05	20.34	21.17	25.93	28.5	21.91	27.04	9.66	29.62	22.82	17.93	27.56	22.32	19.22	19.33
TRNT1	20.89	10.78	19.49	14.27	12.28	17.9	13	17.56	13.19	13.99	22.72	12.28	22.59	11.18	11.49	13.55	10.55	17.93	16.23	20.14	14.95
ACADVL	123.25	102.28	111.12	87.77	115.37	140.06	144.66	117.86	117.48	106.4	170.03	97.59	110.23	64.55	73.6	116.05	85.62	106.18	128.81	192.26	114.51
STK10	2.85	2.73	3.76	1.87	5.61	5.13	3.5	4.06	2.94	1.9	2.22	3.1	2.65	0.93	3.08	2.43	1.18	2.12	2.26	3.48	2.6
FBXW11	32.72	25.27	38.66	33.32	30.12	28.79	25.66	35.14	23.8	30.12	27.52	24.41	32.44	15.68	27.02	30.36	19.85	33.02	28.16	29.81	37.65
ACAP1	2.38	3.6	5	2.68	4.96	1.76	3.54	4.13	3.85	6.77	4.06	5.26	2.07	1.61	2.64	6.72	7.24	5.12	3.18	6.41	3.06
CRMP1	24.94	67.84	40.47	17.17	101.7	46.44	32.81	70.43	53.08	66.88	49.82	92.06	87.9	22.34	121.77	75.7	40.51	51.35	41.53	49.58	130.02
EVC	5.39	3.42	3.34	2.65	4.7	5.86	5.25	5.34	5.2	3.02	4.48	5.02	4.12	1.4	5.14	3.52	1.78	3.41	2.72	4.75	5.31
DERL2	31.54	21.37	37.81	39.21	22.14	27.79	24.31	27.05	24.3	25.91	30.52	19.33	31.17	13.49	17.52	27.75	24.41	30.5	31.13	26.35	27.9
SIDT1	0.04	0.03	0.17	0.19	0.01	0.12	0.04	0.21	0.1	0.01	0.06	0.01	0.01	0	0	0	0	0	0	0.04	0
NDE1	15.22	8.06	12.28	15.36	9.77	16.4	10.93	10.73	8.77	13.95	12.45	9.63	13.01	5.91	11.27	16.12	23.52	10.58	12.23	14.19	15.56
MRVI1	0.96	1.23	0.51	0.63	0.48	1	1.46	1.49	0.66	0.54	0.81	0.77	1.16	0.49	1.07	0.87	0.48	0.5	0.67	0.88	0.69
TMEM38A	3.71	5.17	3.56	2.74	5.04	3.16	3.38	4.1	4.54	2.24	2.7	3.63	2.73	1.43	2.85	3.2	2.5	2.13	2.62	5.23	3.34
AP1M1	18.36	24.79	19.25	11.98	30.53	30.76	22.72	23.51	22.91	24.91	26.41	21.45	25.13	9.38	31	29.52	20.86	22.78	22.62	29.08	35.02
PVR	7.58	4.72	8.48	7.18	5.56	8.26	18.05	5.19	3.12	3.82	4.03	4.71	4.58	2.53	5.1	4.29	2.39	4.02	3.55	5.82	6.46
XRCC1	24.04	23.71	18.15	20.45	23.21	31.03	24.18	25.51	20.92	21.19	26.54	21.31	25.94	12.92	23.76	22.05	18.01	19.13	20.05	25.97	22.53
SCARB1	5.24	7.47	7.43	3.36	6.03	5.68	8.74	4.09	5.46	3.51	4.7	3.46	4.52	1.48	3.07	3.93	2.04	4.43	2.69	4.54	3.45
CYP2W1	0.13	0.12	0.03	0	0.12	0.09	0.1	0	0.02	0	0.19	0.2	0	0	0.08	0.06	0	0.11	0.09	0.07	0.05
MCM2	56.74	38.15	57.86	64.38	32.61	62.42	35.09	40.18	32.71	66.28	69.13	44.6	66.11	36.79	43.99	73.95	69.98	63.12	60.63	39.43	55.45
MOV10L1	0.09	0.09	0.1	0.05	0.33	0.02	0.12	0.07	0.11	0.15	0.11	0.21	0.08	0	0.12	0.13	0.13	0.05	0.15	0.11	0.12
PANX2	0.47	0.47	0.39	0.25	0.67	0.55	0.53	0.74	0.36	0.42	0.53	0.71	0.66	0.26	0.89	0.45	0.19	0.32	0.29	0.39	0.58
SELENOO	6.91	5.99	6.45	5.08	7.42	5.95	5.93	6.58	5.74	5.2	8.02	5.85	6.48	3.41	4.07	5.06	3.94	4.83	6.07	7.25	6.16
TP63	1.17	0.07	1.04	2.13	0.03	0.4	0.02	0.56	0	0.29	0.11	0	0.29	0.04	0.02	0	0	0.46	0.41	0.03	0.32
ALPK1	2.69	0.43	2.1	2.16	0.3	0.53	3.31	2.29	0.39	0.37	0.3	0.25	0.59	0.33	0.46	0.26	0.11	0.38	0.15	0.81	0.89
LLGL2	2.86	1.5	5.18	4.65	1.38	2.58	13.71	1.83	1.33	1.68	3.04	2.66	1.38	0.48	1.47	1.26	0.55	1.85	3.74	1.39	1.25
PDE8A	14.9	7.25	12.26	7.57	11.36	13.08	15.64	16.29	13.01	10.29	12.31	7.36	12.4	6.94	6.74	10.06	5.57	13.61	10.2	9.28	10.33
CLCN4	3.79	4.84	2.92	1.31	6.9	4.25	2.89	6.43	4.56	4.38	3.41	4.84	3.53	1.1	5.59	4.14	2.62	2.63	2.45	2.99	2.54
NLE1	10.79	5.89	10.07	12.25	7.54	7.83	10.54	6.13	6.75	8.45	9.66	6.73	6.96	5.03	5.17	8	8.37	7.7	9.51	8.33	9.05
SDHA	40.69	30.77	38.36	34.19	38.58	40.53	43.8	38.68	27.76	32.08	36.45	25.08	39.76	18.21	25.89	30.34	23.28	35.61	32.84	41.71	39.17
SMARCE1	144.9	90.93	126.03	121.31	108.84	137.03	98.65	128.33	118.3	148.82	132.15	110.84	164.38	68.71	119.61	164.06	120.09	151.29	120.34	119.08	139.29
FNDC8	0	0.04	0	0	0.04	0	0	0.04	0	0	0	0	0.05	0	0.03	0	0	0	0	0	0
GSDMB	4.19	2.24	3.83	1.83	3.74	3.29	3.19	6.38	3.97	3	4.34	3.74	4.52	1.78	3	2.46	0.73	4.18	2.6	4.35	4.32
KDM5A	37.08	19.48	32.62	17.29	22.92	32.51	24.45	30.4	25.07	29.97	27.84	21.52	37.7	11.35	24.2	32.5	17.26	36.35	25.75	28.94	34.92
ADAM11	1.75	4.77	1.31	0.68	7.87	2.69	1.99	5.95	8.99	8.79	10.08	18.94	9.56	4.22	17.09	10.08	1.06	6.43	7.19	1.53	1.78
PPP2R3A	10.42	5.74	9.79	6.12	7.65	8.84	7.38	9.33	6.65	6.86	7.1	5.08	9.36	3.07	6.19	7.08	4.44	7.9	6.09	9.43	11.33
FERMT2	28.59	14.94	32.8	30.52	18.33	23.84	23.75	24.99	16.8	20.06	23.66	14.91	25.65	10.95	14.42	19.58	17.51	22.31	25.41	18.96	17.94
ABCB11	1.08	0.94	0.24	0.21	1.4	2.63	0.86	1.35	1.95	3.02	4.05	0.91	3.2	1.21	0.81	4.02	1.29	3.57	2.91	0.52	0.2
DHRS9	0.02	0	0	0	0	0.09	0	0	0	0	0	0	0	0	0	0	0	0	0	0	0
CD5L	0.01	0.45	0	0	6.83	0	1.4	0.36	2.48	0.08	0.01	0.9	0.1	0	0.7	0.94	0	0	0	0	0
PTGS2	0.45	0.14	0.32	0.82	0.06	0.66	1.26	0.14	0.24	0.12	0.11	0.2	0.22	0.06	0.15	0.05	0.05	0.05	0.06	0.15	0.31
IGF2BP2	42.56	17.42	36.21	27.79	24.69	45.63	25.84	42.97	27.97	30.07	46.98	26.68	39.36	13.83	27.29	32.69	19.23	42.78	34.4	28.72	45.3
MAP3K13	17.34	12.72	14.93	19.84	14.34	19.52	15.1	19.67	12.97	18.95	16.32	13.79	21.46	11.31	19.63	19.29	16.85	18.21	16.57	19.09	25.07
ST6GAL1	32.7	8.26	26.41	14.54	6.56	14.04	21.03	12.39	5.19	8.5	10.1	7.88	10.67	3.06	10.41	6.51	3.21	10.18	8.24	6.12	7.18
TBX21	0.1	0.1	0	0.01	0.18	0.01	0.05	0.11	0.21	0.16	0.02	0.34	0.23	0.09	0.21	0.18	0.01	0.1	0.03	0.11	0.03
VDAC1P1	0.69	0.56	1.05	0.94	0.72	1.03	0.92	0.75	0.7	0.83	0.43	0.63	1.13	0.27	0.54	0.87	0.67	0.85	0.5	0.77	0.54
FRY	2.44	2.67	2.09	1.33	3.48	2.11	3.75	4.87	2.62	3.42	2.85	3.5	3.33	0.89	4.87	4.01	1.81	4.35	1.53	1.15	2.78
PICALM	88.59	54.33	92.97	64.2	79.93	76.78	72.4	82.88	72.49	64.61	66.49	61.16	85.44	30.92	68.3	70.39	41.32	81.83	61.01	69.98	81.1
NSF	11.94	10.39	11.65	10.49	15.59	11.9	9.73	13.97	10.37	11.01	10.59	12.21	14.94	5.9	14.01	11.91	9.05	11.36	10.59	15.51	16.18
GLI2	4.42	4.15	2.03	3.79	4.41	9.11	3.54	4.1	4.46	3.69	5.81	4.46	4.81	1.99	6.57	4.32	3.07	4.5	4.13	6.03	10.96
CLASP1	37.26	22.35	28.81	19.55	28.21	35.55	23.13	34.88	26.58	29.97	29.22	22.58	37.56	11.86	29.31	28.42	17.98	32.78	24.62	26.59	37.58
MRPS34	43.57	43.97	58.23	55.71	51.05	44.39	51.76	49.75	46.38	46.16	49.53	38.55	50.08	24.32	38.32	44.48	46.59	44.23	51.67	42.37	45.5
NOTCH3	11.43	13.99	11.72	5.8	16.16	26.53	15.3	11.08	10.91	7.84	11.53	8.74	11.11	3.32	9.57	7.84	4.54	7.95	8.82	18.9	27.7
CLNS1A	132.99	102.37	147.34	145.05	104.59	106.59	127.07	138.49	102.61	144.26	129.35	92.46	139.02	66.29	89.28	139.62	127.94	132.32	128.3	99.12	98.79
PPP2R2C	0.87	1.38	1.3	0.28	2.01	0.6	4.55	0.65	0.53	0.3	0.51	0.95	1.05	0.12	1.26	0.33	0.05	0.27	0.37	1.27	2.89
TEAD2	66.93	43.05	50.32	66.9	45.9	64.11	41.47	43.09	40.22	49.76	55.59	34.63	53.06	28.14	36.72	46.13	47.14	47.49	46.66	52.91	48.52
EED	20.44	10.5	17.29	12.73	10.72	14.87	10.22	17.73	11.53	17.65	18.74	12.17	19.93	7.42	12.33	18.21	8.17	24.16	16.72	17.73	14.37
CDHR2	0.25	0.07	0.06	0.1	0.03	0.06	0.71	0.24	0.08	0.01	0.12	0.01	0.03	0	0.09	0.05	0	0.09	0.07	0.19	0.18
SNCB	0.49	0.49	0.67	0.12	0.79	0.07	0.11	0.67	0.36	0.27	0.42	1.69	0.61	0	3.42	0.16	0.07	0.83	0.17	0.26	0.56
TSG101	35.32	28.69	41.52	38.09	33.67	27.39	30.63	33.6	30.71	33.93	32.02	25.39	43.83	14.97	31.17	29.57	26.37	37.86	32.98	30.2	35.91
NCBP3	26.36	13.33	23.47	17.91	21.86	26.93	16.11	26.46	16.69	20.56	24.05	16.45	25.31	9.43	18.83	23.37	14.05	23.13	20.46	23.73	30.19
ATP2A3	0.36	0.13	1.12	0.33	0.04	0.36	0.21	0.57	0.12	0.15	0.51	0.24	0.3	0.23	0.42	0.46	0.03	0.65	0.37	0.1	0.51
CA12	0.55	0.14	2.31	0.8	0.22	0.54	0.75	0.23	0.06	0.13	0.42	0.18	0.22	0.12	0.07	0.06	0.08	0.28	0.25	1.13	1.18
MGLL	1.31	1.43	0.91	0.21	4.71	0.71	1.11	2.09	2.28	1.22	0.84	1.99	1.49	0.42	2.35	1.77	0.65	1.29	0.59	0.97	0.74
NTN4	1.56	3.3	3.77	2.11	3.6	3.28	3.11	2.85	2.07	2.68	2.55	2.96	3.88	1.1	2.96	2.36	2.22	3.16	1.9	4.7	6.42
BCS1L	18.1	18.02	16.58	18.86	18.97	21.59	16.81	14.25	18.26	13.65	18.36	20.14	17.52	12.54	15.14	15.74	16.48	11.62	17.14	21	18.07
NUAK1	7.47	8.33	9.08	5.98	10.91	14.78	6.37	10.18	12.19	11.61	13.44	11.93	12.28	6.43	10.53	15.12	11.08	16.53	11.48	9.13	16.03
DPP8	16.5	8.9	14.87	13.38	9.64	16.91	11.35	16.09	9.8	11.32	16.2	9.14	15.08	5.09	8.98	13.07	9.89	17.22	14.59	14.4	17.19
SLC24A1	3.68	2.63	2.47	1.55	2.65	4.14	3.11	4.27	1.94	2.13	3.01	1.72	2.77	0.49	2.05	2.23	0.55	1.76	1.22	2.81	2.7
ZNF532	52.11	47.75	58.03	35.62	59.9	70.96	40.71	56.74	50.56	49.8	55.7	55.98	64.23	24.44	60.73	48.15	40.79	55.53	46.29	66.29	78.78
SCARF1	0.59	0.09	0.57	0.1	0.31	0.46	0.46	0.12	0.36	0.23	0.34	0.19	0.11	0.09	0.14	0.1	0.09	0.18	0.18	0.37	0.32
LMAN1	80.41	44.75	56.62	39.09	56.4	84.15	53.93	80.35	86.66	125.11	141.57	73.74	106.31	46.65	84.3	118.92	69.9	139.39	99.67	58.3	40.41
HACD3	95.06	72.89	84.64	102.14	77.89	90.99	83.61	92.43	85.46	79.83	90.58	78.12	88.96	50.47	75.2	93.38	78.97	89.34	87.82	92.42	89.3
IPCEF1	0.33	0.52	0.33	0.13	0.49	0.8	0.21	0.55	0.2	0.27	0.31	0.22	0.99	0.2	0.34	0.33	0.19	0.48	0.41	0.8	1.37
ZZEF1	13.42	8.07	10.2	6.46	11.19	16.53	8.74	14.84	9.32	8.53	11.41	7.71	10.51	3.66	8.76	10.4	5.98	10.29	8.24	11.28	17.89
NOX3	0	0	0	0	0	0	0.01	0	0	0	0	0	0	0	0.01	0	0	0	0.01	0	0
ENO1	575.54	703.15	989.62	669.47	287.77	369.54	510.12	587.14	428.94	595.43	709.23	682.56	520.79	330.58	832.88	565.83	376.66	807.11	757.35	489.64	606.34
SLC12A1	0.24	0.21	0.47	0.45	0.08	0.15	0.04	0.18	0.03	0.03	0.08	0.02	0.07	0.02	0.11	0.19	0.07	0.12	0.15	0.22	0.16
MYDGF	24.05	20.4	23.94	30.31	26.53	26.77	30.17	22.47	18.94	17.65	19.55	13.87	12.85	9.02	15.16	20.02	19.68	17.25	21.35	23.5	23.77
ANO8	2.63	4.02	2.14	1.64	5.57	5.63	2.75	2.73	3.43	2.35	4.95	5.17	4.01	1.51	4.83	3.76	1.96	2.39	3.48	5.25	7.74
TUBE1	15.32	9.44	14.42	14.46	12.98	9.08	7.68	15.37	9.82	11.51	12.2	10.47	17.97	8.04	8.1	11.72	10.41	12.56	11.2	16.45	17.84
ARHGEF10L	7.32	9.25	8.45	6.52	13.51	11.4	11.56	8.21	10.61	9.51	11.99	15.24	9.81	4.92	13.2	13.08	9.56	8.59	10.5	7.77	15.44
TXK	0.98	0.24	0.89	1.17	0.15	0.43	0.2	0.36	0.38	0.7	1.02	0.31	0.89	0.17	0.3	0.3	0.08	0.52	0.79	0.3	0.4
WSCD2	6.24	4.78	5.48	1.53	10.28	9.41	7.01	7.61	8.21	12.44	18.87	5.4	9.02	1.38	9.63	13.97	3.29	9.9	27.85	2.15	8.28
KCNQ2	28.96	30.47	27.72	25.71	33.39	32.49	18.54	28.75	26.34	28.46	32.58	28.35	32.29	14.63	30.4	27.46	24.88	27.85	23.38	35.66	43.49
TACR2	0	0.01	0.04	0.03	0	0	0.01	0	0.02	0	0	0	0.02	0	0	0	0.01	0	0	0	0.04
ACTR6	13.91	13.65	16.61	18.26	13.84	12.38	11.3	17.44	13.94	17.56	14.1	18.5	15.89	7.31	16.57	13.67	16.11	17.56	17.34	16.85	18.28
TIPIN	6.86	3.41	8.96	9.99	2.95	7.69	5.01	6.57	4.49	7.46	9.49	5.11	9.37	5.04	5.12	6.39	6.54	9.3	9.11	6.28	6.82
SRI	44.36	46.66	41.2	53.46	73.94	48.39	60.67	51.1	56.11	51.18	47.15	41.53	51.99	26.19	41.57	51.62	46.39	41.27	46.25	55.61	65.64
EIF4G3	39.87	26.61	34.77	17.56	33.39	41.87	26.59	40.88	29.57	31.05	34.07	29.05	45.58	14.78	30.43	35.27	17.23	38.86	26.76	43.8	44.51
NUP37	14.22	12.99	16.48	21.41	11.67	13.54	17.59	14.54	14.68	15.48	18	15.78	13.3	10.05	13.72	10.95	17.75	10.95	16.35	17.18	11.24
SEMA3A	65.87	36.47	31.93	34.38	62.85	50.29	37.43	55.83	76.03	51.76	59.05	33.05	52.47	22.75	29.91	28.06	21.59	52.31	37.5	32.54	11.77
GTSE1	12.19	8.03	9.74	9.66	8.87	16.07	8.62	8.6	8.33	14.65	14.94	11.72	16.85	7.05	9.43	13.87	18.79	14.51	12.63	12.73	14.42
SEMA3C	25.24	17	57.14	59.72	21.72	10.81	30.13	30.53	3.46	1.82	3.21	2.75	23.7	2.25	1.51	1.22	0.92	5.07	5.49	68.82	104.76
TTC38	9.93	7.41	7.44	9.08	7.1	11.37	11.99	7.61	7.71	7.03	9.55	6.56	6.12	3.37	5.53	12.09	7.5	7.2	6.54	11.94	8.31
ACAT1	34.51	29.89	22.82	25.16	29.79	25.06	32.54	30.91	30.19	28.51	27.46	28.95	30.17	14.95	29.37	30.72	23.26	28.05	25.01	29.22	25.21
GRAMD4	10.56	10.81	11.76	10.42	11.84	12.29	9.87	13.43	9.47	10.65	16.74	12.76	12.84	5.11	12.8	13.55	6.86	9.48	14.21	12.11	10.92
CELSR1	1.65	4.44	3.48	1.23	5.66	6.8	2.94	3.6	3.5	1.71	4.63	3.39	2.65	1.15	3.1	2.94	1.98	1.94	2.28	9.09	10.25
WNT8B	0.2	0.07	0.27	0.02	0.02	3.64	0.14	0.14	0.03	0.07	0.08	0.04	0.07	0	0.04	0.04	0	0.04	0.07	16.9	1.04
ZNF638	135.96	72.17	112.4	75.11	82.3	104.23	70.53	137.57	89.36	125.74	120.2	95.52	158.25	55.2	84.35	112.6	60.7	144.52	101.7	123.74	122.55
SLC25A40	13.87	8.51	10.42	8.48	8.44	13.38	8.8	13.69	10.03	14.76	15.37	11.07	15.96	5.63	10.94	13.58	10.76	18.53	13.61	14.55	11.35
TIMM21	23.84	15.94	21.6	18.49	18.51	19.26	19.25	22.68	18.96	21.7	24.6	14.2	21.96	9.43	16.78	18.01	14.51	22.97	20.63	23.84	17.67
ADD2	6.99	10.89	12.05	3.62	20.03	16.72	6.01	14.95	13.54	18.24	20.77	22.33	24.63	7.16	32.38	24.1	11.5	21.31	12.8	10.32	31.96
FGF4	0.03	0.02	5.71	0.11	0.02	0.15	0.05	0.08	0.04	0.41	0.85	0.02	0.12	0.01	0.01	0.01	0.03	0.49	0.57	0.04	0.09
RASAL2	11.26	12.45	10.42	6.1	15.26	16.19	11.52	13.36	13.5	11.77	12.54	12.95	14.56	4.69	12.46	13.68	7.59	13.78	9.44	16.08	16.01
VPS9D1	4.59	7.56	3.15	2.81	8.67	7.98	5.53	4.8	7.04	4.03	6.75	5.69	3.81	2.27	5.34	5.4	3.82	3.66	4.09	7.42	7.04
ZNF37A	11.55	5.44	8.13	4.66	6.94	9.23	6.15	10.07	6.99	8.2	8.99	8.85	13.22	4.3	8.37	8.11	3.31	10.03	6.14	10.13	9.63
MARK3	45.65	38.04	43.3	35.04	47.56	51.88	32.69	45.4	37.9	44.89	47.64	38.13	50.93	20.79	35.91	45.14	34.59	44.6	40.77	55.88	69.36
SLC25A3	389.93	284.69	330.05	398.14	281.58	362.76	330.93	351.88	280.84	309.89	310.28	229.61	263.69	165.73	252.18	299.91	254.14	284.02	325.7	330.83	292.26
FNDC3B	22.37	14.56	27.28	12.67	16.14	18.35	22.03	20.96	16.83	9.62	15.37	7.74	15.64	4.83	8.92	10.78	6.35	13.75	11.3	21.91	22.49
FOSL2	2.21	2.06	3.84	2.02	1.5	5.13	5.19	2.19	0.54	0.68	0.44	0.5	1.16	0.49	0.63	0.48	0.35	0.89	0.78	3.97	2.47
CACNG5	0.33	0.39	0.23	0.04	0.27	0.29	0.03	0.85	0.6	3.45	1.73	3.82	2.99	0.75	4.89	2.85	0.53	2.19	1.42	0.28	0.26
CACNG4	6.91	15.14	7.18	2.67	24.77	21.09	12.65	11.32	15.88	13.14	13.84	12.86	13.94	4	18.93	12.16	5.72	11.47	9.77	13.99	23.67
FRYL	37.27	25.2	29.98	19.22	33.07	28.8	29.43	44.13	34.01	32.12	41.23	35.3	46.76	22.38	32.26	31.05	16.18	38.51	29.14	37.17	40.87
TMEM131	13.64	6.6	13.05	5.72	9.11	13.49	10.3	11.07	9.85	11.19	12.05	7.83	12.1	4.92	10.42	9.83	4.37	14.93	8.62	12.43	18.07
FSCN1	64.37	48.66	57.46	49.9	64.22	86.46	47.85	56.99	43.17	51.86	54.74	55.93	52.8	21.55	64.79	54.1	32.38	43.92	52.42	59.46	75.74
ACTB	951.53	880.44	1060.15	796.26	1089.06	1279.33	916.22	969.79	786.44	826.19	792.85	752.61	932.13	339.62	891.35	1020.44	759.44	736.57	686.3	1023.49	1321.2
MOCOS	0.21	0.07	0.52	0.44	0.1	0.5	0.61	0.13	0.15	0.35	0.67	0.3	0.23	0.18	0.19	0.43	0.55	0.56	0.64	0.31	0.21
PLD1	5.16	3.84	8.26	3.1	4.89	2.45	11.94	4.13	2.19	0.27	0.6	0.54	1.61	1.04	0.32	1.17	0.07	0.57	0.54	1.87	4.15
ATP12A	0.01	0.02	0.28	0.03	0	0.02	0.03	0.02	0.03	0.01	0.03	0.01	0.03	0.02	0.01	0	0	0.03	0.04	0.02	0
WDR62	3.57	2.53	3.15	1.88	2.95	5.64	2.16	3.17	3.14	3.31	5.62	3.87	4.61	1.5	2.86	4.41	2.98	4.38	4.63	3.44	5.58
DLG1	56.47	26.35	47.04	29.41	25.81	62.88	29.57	50.82	28.53	48.01	60.18	33.89	56.24	19.02	32.01	40.11	30.17	60.79	49.45	47.95	43.32
RAB7A	31.58	23.21	34.26	18.36	29.6	37.73	27.82	31.6	23.7	24.34	24.41	19.41	28.41	7.96	29.32	24.44	15.6	29.34	19.57	25.02	35.05
BCAP29	18.45	13.47	15.67	13.27	19.5	15.27	17.58	16.2	13.65	14.4	13.32	9.52	16.76	6.94	8.37	23.24	14.04	15.58	13.86	15.51	16.51
SEC31B	3.3	2.08	2.94	1.16	3.66	4.43	2.02	6.6	3.42	3.53	5.4	3.84	3.94	1.53	2.5	3.85	1.36	3.72	3.37	4.83	5.79
SART3	45.76	24.68	43.94	22.81	26.65	33.58	24.99	37.77	23.28	31.84	40.76	23.77	45.63	16.08	22.95	34.73	23.74	41.21	35.98	35.25	39.42
ARHGAP15	1.33	0.14	0.17	1.13	1.55	0.05	0.22	1.11	0.78	0.42	0.75	0.43	0.2	0.28	0.38	1.03	0.05	0.5	0.2	0.25	0.08
TUBA3D	0.08	0	0.03	0.01	0	0	0	0	0	0.04	0.01	0	0	0	0.01	0	0.03	0	0.02	0.02	0.02
PAX2	4.71	5.2	1.1	1.01	9.26	7.28	5.87	6.51	6.6	3.94	6.58	3.62	4.08	1.12	3.92	1.46	0.36	5.12	3.56	4.36	5.43
EXOSC7	30.6	16.92	33.66	32.16	18.93	25.3	21.53	24.91	16.05	20.68	23.27	16.72	22.8	12.1	15.14	19.5	17.75	25.55	25.78	23.47	22.44
KIFAP3	24.82	33.47	19.38	20.29	46.37	33.73	27.73	29.42	43.78	15.83	12.89	21.28	21.83	8.41	23.02	19.06	10.73	13.19	11.97	29.02	37.16
MKRN2	17	12.92	16.44	15.99	16.13	14.65	15.52	16.35	14.04	14.47	14.92	10.98	14.76	6.45	11.9	15.54	12.99	15.56	13.41	17.17	15.08
MCM6	28.22	15.4	32.81	26.45	13.3	30.61	17.67	21.86	15.55	34.34	42.53	20.11	35.44	15.49	25.58	31.97	31.81	38.53	32.25	16.15	24.5
REXO2	24.51	12.04	32.93	24.35	20.48	15.92	20.22	21.83	16.75	18.04	18.32	17.03	19.01	6.75	14.37	13.43	8.83	19.28	18.87	17.94	10.92
RBM7	20.15	10.42	28.87	24.66	11.15	17.73	19.01	16.07	11.21	15.53	18.7	9.85	17.16	10.65	12.96	10.67	14.5	16.56	19.3	14.72	15.31
RBMS2	5.9	5.65	6.09	3.94	2.21	3.58	3.54	3.17	2.91	2.98	1.87	3.08	2.53	2.75	3.1	3.79	3.69	2.36	3.31	4.78	4.12
BAZ2A	17.84	7.39	17.43	4.81	9.74	19.2	9.19	10.83	8.06	13.18	14.75	10.79	15.64	2.96	14.65	10.68	4.38	15.31	10.95	11.11	11.98
PTPN23	5.27	4.27	2.88	3.24	4.36	5.37	2.3	3.93	4.61	4.87	5.67	4.68	4.82	0.98	4.39	2.37	3.05	4.58	5.57	2.83	5.4
MLH1	25.85	18.06	22.11	21.58	20.09	22.21	20.44	24.06	20.44	22.27	24.08	21.3	25.03	15.24	19.04	22.19	22.81	24.2	21.68	24.2	23.57
UNG	33.56	20.96	41.7	43.52	20.62	27.68	28.4	27.31	22.62	39.35	42.54	26.43	36.33	20.36	27.78	42.25	37.77	40.57	37.9	20.7	22.43
FMO4	0.9	0.98	0.63	0.54	0.47	0.96	1.13	0.85	1.06	0.69	0.77	0.76	0.7	0.84	0.49	0.58	0.36	0.66	0.67	1.07	0.61
KLHL20	13.32	9.4	12.56	8.26	12.35	12.94	10.51	14.41	11.66	10.39	11.97	8.42	13.49	5.17	9.13	13.52	9.12	12.9	11.54	11.97	12.36
RGS11	0.45	0.67	0.36	0.21	0.68	0.82	0.79	0.34	0.77	0.67	1.43	0.89	0.45	0.29	0.75	0.64	0.32	0.79	0.62	1.46	0.71
SLC46A1	3.59	4.62	2.29	2.97	3.82	4	3.89	3.8	3.12	3.43	5.31	4.25	3.6	2	3.55	2.58	2.7	3.57	3.15	4.97	3.12
PLXNA2	16.08	5.27	9	11.5	9.06	26.94	9.68	12.33	4.36	4.75	11.31	5.71	8.37	2.66	6.56	6.67	3.21	7.18	8.26	6.36	18.91
SPAG5	39.3	22.88	37.69	35.97	20.29	37.81	26.59	28.16	24.76	34.65	47.6	27.75	44.21	20.72	24.33	37.72	36.11	46.27	39.35	34.61	34.53
ANKRD13A	19.27	11.74	15.59	14.35	17.49	17.19	13.6	20.22	16.15	19.21	19.86	14.89	21.75	11.18	15.51	17.94	14.73	22.82	17.96	16.14	13.43
TPD52	9.23	6.43	17.07	11.26	8.84	6.49	10.39	7.65	6.13	8.61	9.53	7.66	7.03	3.67	10.42	10.83	4.86	10.93	9.56	3.05	5.48
ACACB	4.35	3.45	2.84	1.64	3.53	6.23	6.66	4.73	4.17	3.57	6	4.23	4.84	1.75	3.96	3.98	2.07	3.92	3.71	6.12	4.55
TRAF4	56.43	45.47	65.72	85.71	50.99	53.94	43.5	53.98	40.21	41.15	61.67	37.47	40.88	22	36.55	47.59	35.68	47.75	67.83	46.58	62.54
PAG1	10.79	5.5	4.14	3	12.13	6.94	6.57	12.75	10.61	1.73	1.39	3.77	3.79	1.48	4.14	4.92	1.1	2.37	1.98	6.12	4.8
GPATCH1	5.99	3.61	3.84	2.99	3.43	4.59	3.25	3.25	2.86	4.31	5.39	2.53	4.5	1.81	3.03	2.43	1.92	3.92	3.59	3.97	3.77
ICAM3	2.34	1.23	1.45	2.81	1.13	2.92	2.54	2.4	2.14	1.84	2.17	1.25	1.34	1.28	0.98	1.6	1.89	2.77	2.03	1.35	0.23
NT5C2	34.16	23.17	33.72	28.38	30.85	34.21	27.89	31.29	28.09	40.06	43.65	32.16	39.57	17.12	34.38	40.56	30.81	41.55	42.53	39.46	39.84
AP002956.1	1.57	3.45	11.46	1.69	6.15	7.88	3	4.39	2.27	2.51	4.83	3.65	3.84	1.94	2.49	2.95	2.15	3.82	4.66	13.57	10.84
GPC4	5.44	6.81	7.79	1.54	7.48	26.28	10.49	7.42	7.63	15.23	25.29	5.92	10.9	4.25	8.18	11.29	11.46	14.8	18.1	20.75	19.33
MBNL3	11.36	3.02	14	11	3.19	9.44	22.5	6.51	3.58	11.47	9.87	6.55	11.93	3.47	7.9	8.21	6.15	12.47	9.03	5.64	7.49
CAMSAP3	2.02	3.99	2.79	2.14	5.85	3.63	4.93	2.58	2.9	2.82	4.09	5.26	2.75	1.1	5.35	1.92	1.03	2.16	2.79	3.76	7.44
RAP1GAP	1.98	3.02	1.2	1.19	3.96	1.43	3.53	1.99	2.86	1.06	0.61	0.63	0.75	0.23	0.88	0.33	0.2	0.75	0.39	1.05	1.89
XAB2	10.43	10.01	11.4	10.69	11.43	13.47	9.5	9.04	8.31	9.95	13.22	9.12	10.57	4.61	8.61	9.35	8.7	9.28	12.02	11.06	12.53
ARHGEF1	7.32	5.08	5.05	3.24	4	8	6.17	5.32	3.68	2.76	4.85	3.07	5.03	1.21	4.18	3.41	2.26	3.99	3.38	4.24	6.92
STXBP2	6.89	4.18	6.7	7.39	1.48	4.62	9.6	2.73	1.01	2.49	4.19	1.62	2.24	1.33	1.72	2.64	1.65	3.31	4.64	2.57	3.69
MAP2K7	6.12	5.44	9.06	3.18	7.14	8.98	7.74	6	5.71	5.76	8.41	6.13	6.6	2.13	6.6	7.25	4.33	7.93	5.1	5.28	6.83
NMRK2	2.88	25.28	9.59	1.74	2.48	2.82	0.39	2.63	0.27	0.67	1.27	0.11	0.68	0	0.03	0.06	0.07	1.32	2.52	3.92	3.89
DGKD	9.36	5.89	8.43	4.13	10.01	13.19	6.26	9.17	5.94	7.56	12.72	8.99	8.54	2.86	8.02	11.07	4.46	12.27	9.36	14.48	14.04
CTTNBP2	10.43	3.37	7.03	6.05	4.46	6.49	2.7	5.83	3.49	3.36	4.61	4.07	4.93	2.01	3.48	4.44	2.42	5.32	3.18	3.15	7.72
ACTL6B	0.49	5.1	1.89	1.54	8.56	1.09	1.78	3.4	2.83	2.47	1.61	7.6	4.87	0.97	6.97	2.72	1.78	2.3	1.55	2.09	8.46
RARB	43.85	20.86	35.69	36.8	24.93	20.3	21.34	27.12	13.77	8.23	10.52	11.01	19.12	4.85	10.63	6.76	2.99	9.87	12.08	26.83	38.09
TOP2B	135.8	78.53	126.68	68.28	97.95	128	65.85	127.47	91.64	126.21	117.01	83.13	161.37	46.03	88.35	121.67	58.87	155.96	89.07	123.2	173.4
TM9SF3	67.37	40.75	73.71	48.51	45.61	63.41	51.88	57.43	40.95	50.5	56.02	37.77	58.52	23.48	40.57	49.49	31.44	59.17	52.98	57.9	64.46
NFKB2	2.66	2.05	4.6	1.81	2.29	2.41	2.43	2.31	2.28	2.92	3.46	1.4	2.29	0.98	1.69	1.12	1.15	3.02	2.46	2.06	2.62
UBE2T	28.4	21.43	28.17	40.17	18.38	26.63	20.1	28.91	24.07	31.09	32.25	28.75	33.54	20.17	25.52	29.62	30.59	27.49	31.4	26.69	24.02
PPP1R12B	8.95	5.83	8.16	5.98	7.16	8.9	7.92	8.81	6.62	7.31	7.94	7.59	9.79	3.05	6.45	8.86	4.65	8.42	7.13	11.15	10.98
DNAJC10	71.25	49.61	58.8	58.52	48.12	56.79	65.44	56.81	56.39	55.36	84.6	39.2	56.32	31.33	41.06	44.81	41.81	66.37	62	63.72	47.07
GTF3C1	25.9	21.62	28.93	14.41	27.7	35.43	20.6	26.87	19.34	20.47	26.31	18	26.35	8.89	21.3	20.1	14.54	22.57	18.41	31.48	35.48
IL4R	2.41	1.26	2.19	1.75	0.64	4.17	4.07	1.86	0.98	1.16	1.67	0.35	1.1	0.72	0.47	0.58	0.43	1.8	1.45	2.95	0.53
USP33	55.23	43.11	49.26	39.93	47.55	43.02	38.79	57.97	42.81	45.77	51.13	47.13	59.73	25.62	44.2	49.98	36.14	56.7	43.26	50.99	55.56
PAK3	6.13	12.6	8.5	5.86	19.9	11.34	6.8	17.35	13.03	14.52	13.39	19.07	25.76	8.43	18.74	13.68	9.83	16.87	11.16	22.47	26.57
CAPN6	1.47	0.5	1.55	2.05	0.07	0.6	1.12	0.78	0.13	0.66	1.07	0.09	0.55	0.15	0.43	0.25	0.08	1.25	0.68	2.37	0.53
DCX	15.37	32.11	28.46	13.41	51.03	24.81	9.77	55.57	22.35	44.2	26.03	58.04	65.49	8.75	99.66	49.13	11.88	40.71	20.18	52.48	117.66
SNRPA	78.72	47.81	72.71	78.98	47.35	80.28	53.46	64.36	38.96	66.34	71.56	45.23	81.2	32.5	52.38	63.46	56.02	72.26	64.68	58.56	72.61
SPAG6	0.42	0.29	1.68	0.41	0.1	1.03	0.1	0.45	0.17	0.18	0.39	0.05	0.27	0.12	0.05	0.19	0.07	0.53	0.31	3.8	2.13
EXOSC5	8.11	6.6	12.91	11.01	6.66	7.3	8.9	6.48	6.15	8.09	9.4	7.81	6.47	4.04	8.57	7.69	5.74	9.46	9.2	4.9	5.1
DYNC1I2	71.48	61.62	61.62	52.34	76.52	68.37	56.44	76.31	77.92	67.43	56.07	78.24	78.66	26.96	89.75	73.22	37.37	69.23	48.15	67.25	84.16
APBB1IP	0.04	0	0.1	0.01	0.02	0.01	0	0	0	0	0.02	0	0	0.02	0.03	0	0	0.13	0.01	0	0
LRCH4	16.61	7.83	10.98	9.52	8.93	11.35	8.01	13.07	10.83	9.57	12.63	10.52	10.18	3.69	8.06	10.82	6.17	11.12	10.4	10.65	8.68
FAM76B	24.78	13.73	29.34	22.86	15.64	21.23	14.34	30.52	16.81	27.55	32.85	18.92	33.44	15.13	15.1	28.75	19.12	33.64	33.15	25.24	27.74
AC016586.1	7.39	9.07	6.7	5.96	10.11	7.18	6.89	9.37	8.4	6.63	7.55	7.54	6.84	4.08	7.53	5.69	4.71	6.43	6.49	8.69	10.53
TYR	0.42	106.11	23.16	0.57	7.66	0.61	0.19	3.06	0.39	0.01	0	0	0.22	0.07	0	0.09	0.06	0.03	0	6.55	9.82
POLD3	20.67	11.23	17.87	16.24	11.64	20.64	11.94	17.59	13.2	19.88	22.26	14.69	26.06	11.93	13.67	23.14	16.55	26.58	19.17	17.41	19.71
ACTN2	0.83	0.11	0.87	0.95	0.1	0.46	0.67	0.62	0.13	0.27	0.18	0.12	0.29	0.08	0.18	0.06	0.05	0.36	0.39	0.3	0.99
CAPZB	44.55	39.76	41.25	37.23	45.89	50.39	43.97	41.51	42.82	37.78	39.07	28.58	38.4	18.74	35.51	34.16	28.95	36.18	35.11	38.27	36.54
GPR137B	7.24	6.72	7.41	3.6	18.17	6.23	8.32	7.59	9.63	4.1	5.21	8.18	5.71	2.05	6.01	6.57	1.68	4.8	3.48	4.82	5.63
NAALAD2	35.09	13.3	24.78	27.76	8.47	19.88	13.57	23.77	9.43	22.12	26.86	11.89	24.75	16.27	10.93	18.33	15.28	25.25	21.11	13.64	17.48
JADE1	9.34	8.59	25.43	9.2	8.43	14.78	9.39	9.83	8.5	14.54	19.81	10.36	15.22	6.66	11.17	15.24	13.75	20.01	18.81	13.41	16.92
SLC25A43	1.92	0.82	1.6	1.16	1.31	1.31	2.67	1.43	1.2	1.08	1.11	0.99	0.99	0.56	0.71	0.76	0.76	1.25	0.99	1.2	0.66
UBE2A	31.44	21.67	34.62	21.37	30.19	29.04	23.39	27.89	22.47	26.1	27.2	20	29.93	11.8	21.57	27.03	19.73	29.39	24.86	29.52	30.32
FGFR1	69.44	45.24	81.49	39.48	38.25	72.19	34.37	45.56	26.78	41.42	65.78	32.26	41.05	17.98	25.81	32.74	19.41	49.6	59.26	66.51	84.91
FKBP6	0	0	0.03	0	0.05	0	0.02	0	0	0	0.02	0	0	0	0.05	0	0	0	0	0	0
SMC1B	0	0.01	0.03	0	0	0.01	0	0	0.01	0.04	0	0.02	0.01	0	0.02	0.01	0.01	0.04	0.02	0.02	0.02
FBLN1	30.58	26.56	29.13	22.08	23.95	32.04	43.46	21.82	18.93	12.64	15.21	19.27	18.95	5.77	23.25	13.27	18.11	13.48	9.81	21.08	25.22
ITGA8	2.89	0.79	2.33	0.83	0.95	1.82	2.34	2.86	0.21	0.14	0.14	0.35	1.23	0.86	0.2	0.11	0.05	0.38	0.23	0.38	1.95
CST7	0	0	0	0	0	0	0	0	0	0	0	0	0	0	0.03	0	0	0	0	0	0
MAP2	41.98	78.14	51.37	28.96	116.59	79.56	60.83	94.49	106.2	61.66	65.13	68.5	109.7	26.34	84.75	75.3	37.8	65.96	50	99.52	184.22
PIAS2	28.07	16.18	28.4	17.4	17.74	23.96	15.73	25.57	17.6	19.12	22.18	15.47	22.55	9.82	15.82	21.75	13.73	26.71	18.59	24.18	28.49
AMPH	4.34	7.63	5.45	2.44	10.31	13.91	5.07	7.46	9.98	13.14	13.61	10.77	14.13	6.25	14.1	16.75	12.21	12.55	8.65	18.94	18.78
ARAF	13.12	11.03	12.56	10.85	10.7	14.39	11.29	10.98	8.88	10.5	13.28	8.48	11.52	5.25	8.76	10.8	11.41	14.71	12.07	11.8	12.05
MCCC1	15.18	12.81	12	11.26	12.06	15.77	14.89	17.57	13.08	15.83	17.3	13.81	17.58	7.45	11.58	16.5	12.59	15.28	16.13	12.82	13.27
LAMP3	0.33	0.14	1.01	0.95	0.17	0.44	0.25	0.57	0.05	0.26	0.42	0.02	0.48	0.08	0.09	0.07	0	0.73	0.52	0.15	0.23
FAP	23.45	4.74	16.2	14.16	1.29	8.71	1.16	18.23	0.66	0.76	0.06	0.04	3.72	0.9	0	0.03	0.01	1.07	0.31	15.55	11.92
NEBL	19.33	18.82	16.73	8.79	24.02	20.6	20.9	24.3	24.47	13.73	15.35	7.96	12.43	5.62	7.85	16.28	6.7	14.69	15.3	18.21	15.71
ACER3	9.24	6.85	7.95	6.87	6.18	7.46	6.87	8.75	5.76	5.58	7.44	6.07	8.28	2.74	4.79	6.23	3.51	6.97	6.58	8.03	8.08
UBE2K	19.24	11.57	20.52	11.55	17.01	25.8	16.13	16.34	13.07	16.28	22.07	11.96	18.04	4.35	18.02	15.18	11.04	19.56	16.94	18.37	26.9
PIK3C3	34.96	26.29	26.95	23.65	27.03	23.74	26.45	35.5	36.16	34.17	37.65	27.24	36.27	17.79	26.96	35.03	25.43	38.14	29.29	31.41	30.91
N4BP2	28.2	14.85	29.7	21.57	17.14	23.92	17.47	29.15	18.4	24.67	30.17	19.08	29.03	13.07	22.75	25.72	14.64	31.64	26.29	25.64	29.19
TIGAR	2.48	1.37	2.71	1.94	1.66	3.36	2.31	3.77	1.87	3.44	2.42	1.29	2.7	0.51	2.8	2.74	0.51	4.02	2.89	2.82	4.5
TULP3	9.04	7.27	9.84	6.78	8.19	9.74	9.55	8.5	7.39	9.06	9.19	7.48	11.92	4.12	7.21	9.74	8.11	8.59	6.83	9.52	12.68
SYNJ2	2.37	1.24	3.37	3.38	1.16	2.6	5.26	1.63	0.54	0.8	1.21	0.49	1.37	0.75	0.43	0.5	0.8	1.39	1.05	1.37	2.17
ADCY2	1.91	1.33	12.1	0.73	1.49	3.32	0.79	3.76	1	2.74	2.67	1.18	4.5	0.37	1.27	2.41	0.75	1.66	1.17	23.24	14.59
PPP2R5C	58.81	44.52	57.76	55.03	56.43	62.13	47.19	57	52.19	61.46	64.38	53.12	62.05	29.31	51.94	64.78	57.27	63.08	63	53.82	60.2
PMS2P1	5.93	4.38	4.09	5.81	3.38	5.17	4.72	3.89	4.09	4.75	5.57	4.43	5.43	2.31	4.03	4.58	4.32	5.14	4.38	4.98	5.1
RBFOX1	2.75	3.06	3.52	1.54	6.92	0.57	0.96	3.18	0.89	0.8	0.58	1.31	3.03	0.21	1.14	1.15	0.34	0.34	0.5	2.21	7.26
GNB1	91.16	71.13	88.8	72.79	99.73	114.69	66.27	92.67	68.92	86.29	95.61	76.71	104.84	36.89	97.13	95.28	72.32	86.64	75.06	85.1	138.19
HOXA9	20.11	0.87	11.26	25.25	0.45	5.95	1.62	10.15	0.14	0.05	0	0	1.24	0.11	0.07	0.03	0	0.21	0.04	0.65	1.75
EDN1	0.45	0.48	0.82	0.74	0.34	1.76	0.97	0.62	0.56	0.37	0.5	0.21	0.42	0.17	0.35	0.85	0.21	0.57	0.51	1.31	0.53
MLLT10	37.21	22.11	31.08	19.22	23.6	35.56	19.62	33.59	27.41	38.29	36.99	24.16	40.36	18.06	26.41	39.53	26.56	42.41	30.93	31.36	28.24
ZCWPW1	1.65	1.57	1.45	0.9	2.21	1.59	2.22	1.6	2.49	1.14	1.76	1.04	1.42	1.32	1.31	1.9	1.17	1.4	1.19	2.77	1.16
ADCYAP1R1	0.63	2.72	1.82	0.53	5.05	0.97	0.5	3.09	0.33	0.35	0.34	0.94	3.69	0.08	0.7	0.65	0.1	0.24	0.21	0.82	7.31
FGF20	0.58	0.03	0.59	1.39	0.01	0.62	0.07	0.44	0	0.3	0.02	0.03	0.29	0	0.08	0	0	0.13	0.11	0.08	0.06
P2RY10	0	0	0	0	0.02	0	0	0	0	0.02	0	0	0.02	0	0	0	0.01	0.02	0	0	0
ITM2A	1.81	1.78	5.6	2.09	0.71	1.59	0.79	1.7	0.32	1.2	1.1	0.36	0.88	0.82	0.21	1.51	1.51	1.31	1.56	0.87	0.93
NRDC	42.54	26.44	37.22	27.41	31.78	45.42	31.44	38.26	28.6	37.74	45.31	30.95	44.67	18.13	36.12	35.09	24.83	41.81	36.46	43.15	43.84
VDAC3	78.72	78.91	71.27	103.27	82.27	69.81	77.23	82.75	86.75	80.81	83.22	95.5	75.64	44.28	98.58	78.69	84.88	77.05	79.91	79.27	82.43
PCM1	148.98	72.31	130.32	86.76	93.28	125.25	89.01	133.47	97.96	138.18	148.53	92.09	184.9	65.87	85.06	142.24	99.07	172.5	120.47	137.55	162.68
TNRC6C	6.76	4.85	6.97	4.21	9.69	11.33	4.09	6.26	5.88	4.24	9.15	7.45	7.94	2.75	8.02	6.29	4.11	8.24	5.67	9.7	18.33
CBFA2T2	8.47	7.23	8.29	5.86	7.93	9.22	6.42	8.37	7.51	7.91	8.17	9.58	9.11	2.76	11.13	8.22	6.75	7.26	5.77	6.43	11.43
BRINP1	4.03	8.87	6.38	5.23	21.98	6.71	2.95	9.17	3.56	2.82	3.29	6.35	15.77	1.15	7.66	6.74	2.71	3.82	4.3	5.29	21.97
ITCH	32.25	21.31	36.1	28.53	22.2	29.28	24.23	32.65	23.28	27.46	26.51	25.06	29.66	12.37	20.66	31.53	20.97	28.43	25	33.66	41.26
PKD2L2	0.03	0	0	0	0	0.01	0	0.04	0	0	0.01	0	0	0	0	0	0	0	0	0	0.05
TP53INP2	1.13	1.75	1.75	0.45	2.49	1.67	0.75	1.8	1.35	2.25	1.41	2.58	2.97	0.35	4.14	2.21	0.39	1.89	0.65	1.34	4.61
SDF4	32.85	36.86	35.09	24.18	42.32	43.9	47.74	28.19	30.97	23.62	34.81	23.94	28.3	14.53	24.19	26.94	25.1	24.1	28.36	49.66	45.66
MYH7B	0.26	0.31	0.1	0.04	3.32	0.32	0.64	0.29	1.02	0.11	0.36	1.43	0.22	0.04	0.61	0.32	0.14	0.2	0.3	0.39	0.55
BPIFB2	0	0	0	0	0	0	0	0	0	0	0	0	0	0	0	0	0	0	0	0	0
TP73	0.18	0.17	0.2	0.15	0.19	0.44	0.37	0.16	0.18	0.23	0.42	0.56	0.29	0.19	0.51	0.14	0.2	0.29	0.35	2.01	0.57
TOLLIP	11.84	10.54	9.36	10.28	12.06	12.5	11.41	10.68	10.42	8.28	11.96	8.89	7.32	4.95	8.58	9.73	6.77	6.59	9.34	13.96	15.58
UBE2D4	5.12	5.33	3.92	3.6	6.86	5.11	5.73	5.5	6.38	5.33	3.8	4.04	4.88	2.19	4.62	4.71	3.16	5.73	3.66	5.22	4.98
CLUL1	3.49	1.43	5.55	7.75	0.7	0.89	2.68	2.09	0.73	1.07	0.71	0.84	1.26	0.51	0.79	1.45	0.41	0.48	0.62	7.99	3.15
RUNX1T1	10.51	4.93	13	9.14	19.64	7.03	8.89	14.87	2.9	4.64	6.88	7.72	19.29	1.6	12.07	5.32	1.34	8.32	5.61	7.17	29.95
CDH17	0.4	0.05	0.34	0.83	0	3.94	11.56	0.19	0.01	0	0.01	0	0.01	0	0.05	0.01	0.01	0	0.01	0.06	0.01
THOC1	53.78	24.83	45.78	32.43	28.9	44.16	26.56	47.17	34.03	42.95	52.85	35.73	60.64	27.56	24.77	47.93	24.67	59.99	45.57	47.69	50.19
FKBP7	25.18	9.84	17.66	24.32	10.45	13.87	16.37	20.23	10.9	11.22	11.01	8.24	13.92	6.82	9.85	9.44	8.59	10.1	9.01	10.28	10.12
OSBPL6	3.02	1.61	3.54	2.4	3.5	2.63	1.64	3.87	1.94	1.47	1.84	1.65	2.6	1.29	1.91	1.57	0.99	1.92	1.73	3.59	4.4
SLC1A3	5.86	8.88	13.96	9.23	28	7.76	7.25	11.87	6.47	8.54	8.06	14.31	19.49	4.67	8.15	8.81	11.19	11.93	7.95	13.43	22.82
XRCC5	270.02	168.57	266.78	288.2	172.77	233.93	185.2	224.12	192.1	261.01	252	180.56	258.04	132.96	189.32	239.86	204.03	257.11	239.3	188.66	211.97
LXN	8.36	4.29	9.43	6.59	4.25	5.04	48.19	5.03	6.03	4.43	3.78	4.12	4.04	2.34	3.45	3.05	4.62	3.72	3.73	5.98	3.41
SP140	0.27	0.26	0.46	0.2	0.22	0.28	0.02	0.19	0.03	0.2	0.53	0.09	0.49	0	0.04	0.35	0.11	0.05	0.17	0.32	0.42
MKNK1	6.61	5.34	6.24	4.41	8.41	8.45	7.4	7.98	6.2	6.51	6.94	6.47	8.46	3.16	5.95	5.68	3.37	5.87	4.71	9.67	11.53
TNS1	7.31	1.26	3.83	2.2	1.2	6.93	4.71	3.09	1.52	0.88	1.2	2.07	1.66	0.66	2.85	1.01	0.64	1.37	0.95	2.72	3.57
REXO1	7.19	5.11	5.84	3.49	6.49	7.15	4.42	7.03	3.78	3.62	6.6	5.69	6.42	2.2	6.77	7.63	2.69	6.66	6.99	4.74	8.58
SAR1A	55.61	40.8	57.6	51.66	46.47	52.55	41.42	51.96	50.1	53.02	52.64	38.86	53.4	25.98	39.83	52.57	44.93	56.07	54.07	57.96	49.37
CDC14A	8.18	4.09	6.84	4.99	5.29	8.62	5.92	8.49	5.99	8.22	8.26	5.8	7.67	3.67	4.63	7.19	4.68	9.27	8.05	8.34	8.33
RAPGEF3	1.06	0.67	0.65	0.55	1.17	1.1	0.9	0.64	1.17	0.44	1.11	0.59	0.63	0.23	0.53	0.45	0.14	0.79	0.7	1.17	0.55
CEACAM1	0.1	0	0.13	0.06	0.08	0.11	0.49	0.02	0.02	0.02	0.05	0.01	0.12	0	0	0	0	0.05	0.11	0.02	0.01
SENP1	14.65	6.97	13.7	11.25	8.51	12.19	7.63	12.02	9.82	13.51	13.74	7.86	18.19	7.87	10.39	13.82	11.91	13.62	12.1	9.55	11.38
DUSP13	0.03	0	0.14	0.08	0.16	0	0	0	0.04	0.13	0	0.05	0	0	0	0	0.03	0	0	0.04	0
CIC	6.5	8.74	5.98	3.01	12.87	13.18	8.84	6.79	7.67	6.45	12.21	10.74	8.78	3	11.71	6.64	3.44	6.52	9	10.76	15.77
LIPE	3.06	4.34	3.29	2.86	15.59	5.59	4.68	3.88	4.39	3.63	6.27	6.06	4.53	2.16	4.05	4.55	2.8	3.96	3.99	4.26	5.97
FDFT1	85.33	96.87	114.9	113.47	74.42	83.6	65.06	87.85	66	110.87	106.78	116.4	123.6	52.08	135.74	119.91	100.6	106.4	89.24	68.24	92.48
PAFAH1B3	77.49	85.68	60.57	75.18	91.18	59	62.13	74.05	78.25	73.35	54.85	79.17	71.42	31.21	83.38	76.86	53.34	61.85	50.57	69.92	58.2
OPHN1	3.96	2.93	3.86	2.05	3.31	4.03	4.29	3.66	2.6	1.74	1.84	2.21	2.3	0.82	2.74	1.6	0.98	1.87	2.11	4.17	4.21
AFM	0.01	0	0.02	0.02	0	0.03	0.88	0	0	0	0	0	0	0	0	0	0	0	0	0.01	0
KIF22	58.03	36.45	55.66	67.76	33.44	47.36	38.41	43.44	35.72	53.1	68.93	41.75	55.94	35.48	34.48	56.23	61.02	56.71	60.69	46.78	44
SCGN	0.44	0.86	0.14	0.3	0.55	0.97	8.03	0.27	0.61	0.14	0.22	0.04	0.09	0.03	0.11	0.13	0.13	0.11	0.08	0.47	0.5
CARMIL1	7.92	3.38	8.44	5.31	4.83	7.01	7.84	6.47	4.22	2.27	3.17	1.37	2.56	1.37	1.21	1.79	1.18	3.24	2.99	6.1	3.74
PGM1	18.11	19.5	39.2	19.54	11.5	16.21	19.51	14.76	12.85	13.72	18.17	13.33	13.41	6.67	13.87	11.16	8.98	19.82	18.75	14.94	13.23
DDX1	56.19	39.24	54.81	54.08	40.93	53.75	39	53.79	42.2	50.16	52.22	40.06	54.15	24.32	42.48	49.54	42.54	53.71	52.79	53.62	63.59
DNM2	37.11	21.56	32.84	24.92	27.25	32.86	30.18	29.77	21.91	29.07	32.62	21.13	30.67	12.37	20.92	24.94	18.42	32.6	24.69	29.22	32.12
EPB41L2	35.45	14.12	34.04	12.32	19.92	35.25	29.03	27.98	18.79	25.47	29.27	24.35	28.26	7.28	27.84	27.95	17.37	32.09	17.92	15.96	26.56
RIMS1	2.73	9.35	4.38	6.65	7	3.29	8.52	4.36	6.65	7.32	6.04	13.26	5.96	3.1	13.35	6.73	10.8	5.12	5.87	6.57	5.26
MOXD1	55.72	74.67	36.39	29.72	93	38.7	75.35	57.43	103.92	4.69	3.59	8.31	17.05	6.01	8.65	5.25	3.71	4.33	4.32	19.66	11.42
STX7	22.12	19.12	17.61	17.31	28.6	18.56	20.61	26.97	25.97	21.07	19.99	19.94	22.71	11.11	24.82	21.15	17.14	17.4	19.25	18.53	16.7
RABL2B	8.73	7.76	8.47	5.18	9.09	10.52	7.78	7.57	6.91	7.58	10.52	8.29	10.19	3.38	9.14	9.21	4.86	7.87	6.19	9.45	10.85
KEAP1	26.9	26.77	27.24	29.5	33.07	30.22	27.39	25.89	24.26	27.04	31.16	23.96	27.34	14.52	22.22	27.35	23.86	26.17	25.39	30.04	28.24
DDX43	0.1	0	0.16	0.04	0	0	0	0	0	0	0.01	0	0	0	0	0	0	0	0	0	0
AC010327.1	3.79	1.36	2.06	1.56	1.09	1.95	6.44	3.8	1.31	2.18	1.6	2.43	2.07	0.84	3.47	1.03	0.71	1.17	1	2.58	2.13
DCT	227.32	363.81	164.67	45.94	255.76	263.3	191.29	288.73	267.41	5.4	3.85	6.34	6.86	5.33	7.08	5.66	2.01	7.32	4	164.09	73.4
SLC35C2	15.13	13.05	14.12	10.4	13.13	15.43	13.3	15.19	11.83	12.46	14.51	10.93	12.58	6.52	12.18	12.15	10.4	12.07	11.29	16.11	15.69
CRYBG3	6.59	5.58	6.32	2.86	6.65	6.36	5.88	7.7	8.87	8.94	9.07	11.86	10.44	4.71	11.85	8.89	4.8	10.05	6.54	7.49	12.14
EPHA6	3.46	3.89	2.96	4.18	7.36	4.73	3.88	3.09	6.53	4.55	4.48	9.84	7.81	2.92	7.69	5.24	3.15	5.84	4.85	1.65	5.48
SCTR	0.1	0.08	0.32	0.06	0.04	0.06	0.43	0.55	0	0	0.12	0	0	0.12	0.08	0	0	0.2	0.04	0	0.28
RFX3	13.27	8.25	10.79	6.01	12.89	14.13	8.03	15.36	12.11	11.7	11.24	10.59	14.38	4.9	12.17	12.61	8.6	12.05	7.85	18.87	16.99
RIF1	36.78	14.08	44.74	22.69	16.68	26.27	18.57	30.2	19.55	31.6	36.59	21.17	42.11	15.21	19.58	29.93	16.73	43.17	30.04	23.41	26.2
RAB21	27.05	22.35	29.92	19.1	29.15	33.17	24.34	24.85	20.04	22.38	26.65	19.69	30.54	10.53	21.66	26.55	17.34	27.9	23.75	29.9	32.76
SLC4A4	5.59	4.64	6.46	2.46	2.2	2.67	1.9	4.57	1.68	2.07	1.79	1.41	2.81	1.5	1.64	2.13	1.62	2.83	1.94	2.34	2.7
SMARCA2	19.45	16.9	18.13	8.66	17.27	12.7	21.11	17.72	17.09	13.49	13.63	11.97	15.03	6.73	12.05	12.74	6.18	12.73	9.61	16.88	16.67
RDH8	0	0	0	0	0	0	0	0	0	0	0	0.05	0	0	0	0	0	0	0	0	0
SESN1	14.81	9.08	13.96	16.13	10.09	10.81	19.14	17.88	10.9	12.17	14.24	10.71	13.57	7.01	8.99	9.08	6.57	11.28	11.06	10.72	9.75
MID2	5.89	8.58	4.35	6.84	9.1	7.55	8.61	7.76	7.96	3.32	4.67	4.66	6.03	1.75	5.14	4.08	3.22	3.33	4.98	10.2	8.76
PIH1D3	0.07	0.02	0.04	0.02	0	0.04	0.1	0.06	0.04	0.17	0.19	0.06	0.1	0.11	0.07	0.25	0.31	0.02	0.2	0.14	0.08
COL5A3	0.08	0.07	0.22	0.06	0.14	0.34	0.06	0.08	0.06	0.05	0.09	0.04	0.12	0.02	0.02	0.12	0.06	0.08	0.11	1.26	0.89
SRCAP	5.58	3.32	5.34	3.87	5.34	10.58	4.05	5.46	4.01	5.89	7.51	4.73	7.78	2.82	6.94	5.58	3.71	6.44	5.83	6.92	10.58
PUM3	27.34	10.04	32.08	27.19	11.85	21.41	17.95	21.89	12.33	19.34	26.37	13.08	25.5	12.76	11.99	16.22	12.32	27.18	21.29	19.62	15.1
CPB2	0	0	0	0.01	0	0.02	0	0	0.01	0	0	0	0	0	0.03	0	0	0	0	0	0
CHRNA3	10.96	19.26	7.01	5.56	27.95	6.4	5.93	19.65	22.03	26.33	28.23	34.68	31.24	10.31	38.37	26.9	5.72	20.16	15.3	7.67	24.97
KCNN2	3.8	0.61	2.75	8.05	0.5	1.07	2.02	1.75	0.13	0.63	0.54	0.27	0.83	0.23	0.41	0.62	0.33	0.95	1.24	0.21	1.66
CNOT4	10.74	5.24	9.78	4.14	6.23	8.55	5.79	8.86	6.62	7.96	7.83	5.59	11.97	3.07	8.91	9.11	4.11	11.61	5.9	8.04	9.48
PSEN1	29.27	24.09	30.13	18.82	26.13	28.1	27.05	28.73	25.54	27.19	29.21	21.48	29.32	12.67	27	27.78	24.66	29.67	26.64	27.28	29.59
CPOX	9.21	5.73	7.8	5.68	6.07	6.27	7.56	8.1	5.41	5.53	5.89	4.29	7.88	2.59	4.28	4.38	2.89	5.42	5.36	8.53	6.39
CLDND1	42	28.45	40.68	32.24	31.4	37.75	29.56	44.62	32.53	35.85	43.61	33.7	41.99	17.67	32.68	28.31	21.75	39.74	38.27	42.92	48.45
MOK	21.29	15.63	13.88	10.05	17.75	21.86	16.2	18.81	19.66	15.98	19.27	13.3	16	7.8	12.4	19.5	14.12	15.59	16.13	20.62	21.4
HSP90AA1	136.67	93.94	165.19	73.03	115.92	257.2	107.3	128.41	112.03	172.04	205.23	134.03	190.22	35.2	246.99	157.75	140.31	210.41	135.42	117.76	191.93
RBL1	8.72	4.84	8.45	10.57	4.89	9.01	4.86	8.25	6.96	10.3	11.43	8.9	13.97	5.7	8.37	10.77	11.64	14.18	8.65	6.38	9.19
DLGAP4	15.64	14.24	14.69	9.09	20.15	18.23	11.89	20.44	11.9	13.92	13.42	14.18	18.42	3.9	19.82	13.36	7.3	16.38	10.45	14.97	21.8
IGSF9B	0.84	2.26	2.18	0.61	3.74	1.45	1.69	2.07	2.53	2.36	3.44	6.12	2.23	1.21	6.73	3.03	1.62	2.9	2.11	1.41	4.56
CFHR2	0	0	0	0.02	0	0	0	0	0	0	0	0	0	0	0	0	0	0	0	0	0
CROCCP3	10.44	8.44	5.14	3.93	10.98	9.11	7.29	7.42	8.1	9.77	8.06	11.14	8.65	3.68	8.17	8.57	3.72	5.91	6.6	9.14	8.66
NDC80	20.44	12	22.33	21.95	10.78	15.93	13.12	17.93	13.38	25.91	21.48	16.41	24.54	11.86	15.45	23.97	32.39	25.57	21.47	18.53	17.68
AP4E1	6.34	3.4	6.38	3.21	4.68	5.42	3.31	5.25	4.53	6.19	5.75	3.98	6.3	2.29	4.2	6.07	3.16	6.91	4.89	4.41	4.94
RSBN1	12.5	12.09	12.56	11.04	12.07	11.13	9.95	12.82	10.72	14.26	13.98	15.05	16.57	8.16	16.74	13.76	11.29	15.11	12.47	14.39	13.85
MAGI3	18.33	13.08	11.51	7.39	20.34	26.04	15.75	20.31	22.05	18.96	22.13	17.55	22.91	9.12	17.38	22.96	15.16	20.87	15.92	19.3	17.99
CXCL2	0.13	0.2	0.11	0.12	0.02	0.32	0.59	0.61	0.4	0.61	0.5	1.78	0.42	0.33	2.69	0.39	0.63	0.29	0.36	0.11	0.28
AFP	137.91	0	18.35	49.53	0.05	179.53	781.09	3.76	0.01	0.34	0.14	0	0	0.42	0.07	0.4	0.03	0.1	0.08	0.33	0.11
COL4A4	0.03	0.01	0.04	0.03	0.13	0.16	0.02	0.02	0.02	0.02	0.04	0.02	0.03	0	0.01	0.01	0.01	0.02	0.02	0.82	0.05
TCF7	5.23	3.62	6.67	2.73	3.25	9.15	5.03	3.14	3.94	3.99	6.31	3.8	3.54	1.3	3.89	4.8	2.44	4.74	4.1	4.93	5.34
OSTM1	9.36	7.82	13.37	8.12	10.21	7.23	8.31	9.13	8.7	9.69	9.46	10.84	8.4	4.81	7.73	7.23	9	8.68	9.13	9.63	11.11
CDH7	24.87	21.9	11.66	6.39	38.52	16.89	17.58	27.34	40.7	10.05	10.29	13.41	9.9	5.01	11.91	7.91	4.32	13.34	6.96	9.9	5.73
IMPG2	0.49	0.57	0.28	0.35	0.85	0.38	0.5	0.76	1.24	0.79	0.36	2.21	0.95	0.42	2.3	0.59	0.33	0.61	0.39	0.49	0.68
PCNP	54.93	37.19	67.67	50.31	41.45	58.15	39.3	56.89	39.52	59.14	51.82	48.64	62.79	27.84	46	61.52	45.03	71.82	52.86	51.85	64.47
EXD2	8.55	7.73	8.47	5.79	9.7	7.19	9.01	8.12	8.7	7.18	6.7	7.76	8.37	3.4	9.18	8	6	7.56	6.26	12.56	8.73
ARG2	5.23	4.65	15.11	10.08	4.5	7.34	2.69	4.91	3.46	5.17	6.87	7.3	5.56	3.07	7.02	5.68	4.85	6.29	8.33	10.48	11.07
MEF2C	5.52	1.47	3.99	1.7	2.52	4.35	3.33	3.84	2.67	1.59	1.77	0.59	30.05	0.99	1.06	1.32	1.04	1.52	0.78	3	4.81
PTPRC	0.12	0.08	0.08	0.04	0.16	0.15	0.04	0.01	0.1	0.04	0	0	0.02	0	0.04	0.02	0	0	0.03	0.43	0.06
CACNA1S	0	0	0.01	0.01	0.01	0	0	0	0	0	0	0	0	0	0	0	0	0.01	0	0.01	0.01
PKP1	0.02	0	0.42	0.03	0	0	0	0	0	0	0.02	0	0.02	0	0.01	0.01	0	0.03	0.05	0	0.04
UBA5	25.42	16.46	23.17	16.84	18.85	27.71	18.06	24.09	17.59	21.53	27.41	17.57	27.7	9.85	17.68	22.68	11.97	23.99	20.34	30.7	30.54
STK17B	7.68	2.58	6.39	8.53	2.37	3.51	3.81	5.98	2.7	3.6	3.49	2.61	5.15	2.47	2.47	4.16	4.46	3.78	3.73	3.94	3.49
CDC14B	17.56	12.17	12.38	15.54	10.25	16.68	14.27	15.44	13.63	14.56	15.74	9.97	12.69	7.42	11.28	13.35	10.44	15.1	15.84	11.34	11.28
ZNF510	12.11	8.72	11.13	10.65	9.15	10.39	8.06	13.03	9.56	12.14	15.04	10.85	15.52	7.51	10.61	11	9.38	12.76	11.55	11.47	11.41
LRP2	28.4	19.1	17.18	14.67	32.34	53.37	27.42	39.44	43.07	45.64	60.51	16.92	52.33	27.86	17.96	57.3	38.96	70.47	47.11	27.94	31.88
ZNF506	10.6	5.25	10.19	7.8	5.9	6.8	4.96	11.14	4.84	7.04	7.25	7.35	9.38	3.85	7.18	15	7.09	8.89	6.5	8.38	11.66
JMJD4	12.6	11.22	12.85	14.37	11.58	11.39	13.09	14.02	11.61	11.29	14.01	9.98	10.77	7.46	8.93	12.71	10.44	10.6	11.45	13.36	12.37
DUSP12	29.47	23.29	29.22	36.02	24.3	33.97	23.83	30.44	23.9	30.1	31.83	26.16	29.6	18.91	22.22	38.06	37.93	33.57	37.23	24.33	35.8
AACS	8.23	5.99	13.22	5.83	7.16	9.5	9.21	7.8	5.12	6.05	8.98	6.73	7.01	2.78	6.36	5.67	3.25	6.86	6.55	8.77	9.92
DELE1	31.31	23.64	24.83	26.47	28.25	34.3	31.78	29.91	28.15	18.33	25.65	16.46	21.29	10.9	15.06	17.58	14.49	18.94	21.08	33.9	27.88
SLC13A1	0	0	0.01	0	0	0.02	0	0	0	0.01	0.01	0	0	0.01	0	0	0	0	0.01	0.02	0.02
CADPS2	10.43	11.73	6.16	6.53	12.8	13.84	13.19	11.14	17.4	18.11	17.03	11.9	13.93	7.99	11.37	21.54	19.21	15.34	13.95	10.78	3.65
PCDHB4	1.52	0.69	1.47	0.62	1.54	1.77	0.63	1.94	1.25	1.23	1.46	1.62	2.06	0.76	1.3	1.33	0.53	1.56	0.82	2.78	3.78
PCDHA6	7.09	5.55	1.91	0.87	2.13	6.53	6.05	8.05	7	5.25	5.1	6.28	3.94	1.43	1.85	5.71	3.81	5.13	3.29	8.65	9.53
PCDHGA2	0.18	0.03	0.26	0.15	0.23	0.13	0.06	0.17	0.12	0.09	0.15	0.14	0.29	0.06	0.21	0.09	0.03	0.15	0.07	0.3	0.37
HSPB11	29.71	17.03	23.58	26.97	18.11	23.37	20.9	29.58	22.06	26.56	26.04	19.32	26.77	17.26	16.38	22.22	18.91	25.47	23.1	26.72	21.45
PHLPP1	7.74	4.54	6.73	4.46	7	9.29	5.11	6.05	4.96	7.56	7.3	7.53	9.32	2.32	8.66	8.7	5.2	10.47	6.17	8.04	8.71
ATP8B1	2.48	0.37	2.11	3.96	0.02	0.49	4.47	1.43	0.07	0.38	0.66	0.01	0.55	0.35	0.06	0	0.02	1.1	1.72	0.22	0.29
IL12RB2	0.05	0.01	0.07	0.04	0.01	0.07	0.04	0.27	0.04	0.05	0.04	0	0.02	0.09	0	0	0	0	0.01	0.01	0.06
SMARCD3	29.15	29.18	22.32	24.24	34.93	27.53	28.71	27.46	29.24	24	25.39	18.02	24.39	14.53	17.78	22.52	18.9	19.31	19.96	48.12	30
WDR70	30.32	21.9	26.92	26.77	20.42	24.33	23.23	29.46	24.66	23.49	24.63	21.76	27.2	15.13	19.56	22.76	20.67	20.83	20.27	27.09	18.9
FYB1	0.29	0.09	0.11	0.06	0.03	0.09	0.13	0.22	0.09	0.07	0.01	0.02	0.07	0	0.03	0.02	0	0	0.06	0	0.16
MPP4	0.13	0.12	0.07	0.09	0.16	0.08	0.06	0.41	0.07	0.14	0.06	0.21	0.13	0.11	0.34	0.1	0.06	0.11	0.01	0.06	0.06
STRADB	36.02	38.7	30.29	33.8	42.53	34.42	31.84	38.25	49.17	56.55	49.51	46.82	54.86	33.84	41.17	45.28	42.15	56.31	37.63	36.76	28.18
BZW1	205.3	144.91	211.08	249.69	139.53	188.55	141.07	172.23	135.51	170.35	180.81	121.71	196.62	99.24	116.76	166.22	184.62	187	192.75	177.05	192.73
PGR	0.02	0.06	0.09	0.01	0.01	0.03	0.05	0.01	0.03	0.01	0.01	0.02	0.02	0.01	0.01	0.02	0	0.02	0.01	0.01	0.04
C1QTNF3	6.17	5.6	6.91	2.21	6.61	7.06	5.84	6.02	6.92	5.64	8.06	6.13	7.52	3.03	4.44	4.3	2.17	5.82	5	5.87	4.55
ME2	22.1	18.12	20.03	18.2	21.1	23.3	21.54	24.3	19.76	19.46	17.31	15.5	20.9	9.13	15.26	15.68	13.51	18.27	14.11	25.12	19.85
C5orf22	19.84	9.85	19.34	13.45	14.23	13.87	10.33	11.98	11.13	15.36	16.76	10.5	13.72	6.31	12.25	16.13	13.18	17.6	15.18	15.72	16.2
CCNT2	34.76	18.51	31.09	26.61	22.78	33.8	22.02	34.83	25.94	31.67	36.2	24.4	37.72	18.37	23.23	29.81	19.56	36.8	30.49	33.94	37.24
FAM135A	17.6	9.94	19.83	12	10	15.02	9.43	15.43	11.25	16.67	17.1	12.14	19.34	9.25	11.35	14.28	10.88	19.34	16.01	19.92	15.63
COL19A1	0.06	0.12	0.09	0.11	0.14	0.1	0.16	0.12	0.11	0.72	0.62	0.49	0.47	0.14	0.88	1.08	0.59	0.37	0.32	0.08	0.04
EPB41L3	66.88	24.22	34.81	34.21	44.69	39.22	29.59	50.33	45.8	54.54	41.21	49.36	49.71	15.5	59.83	54.05	22.96	45.11	32.64	18.72	17.8
COBLL1	13.39	21.67	16.9	11.89	1.85	6.11	8.76	5.85	2.11	2.46	3.95	1.16	4.67	0.82	1.38	2.6	1.33	4.07	3.35	10.43	7.98
DLG3	18.51	12.17	21.41	20.05	15.2	15.97	12.88	16.84	12.43	18.61	19.67	15.88	24.69	10.82	17.92	19.96	15.44	22.22	16.9	12.94	19.68
KCNK2	4.07	5.24	5.16	3.91	5.38	5.13	1.88	5.53	3.6	7.34	6.27	6.7	7.67	2.32	6.64	5.85	4.99	4.49	5.78	5.96	11.6
SERTAD4	2.34	0.37	1.89	3.22	2.15	3.15	1.04	2.2	0.91	0.76	1.11	0.24	1.61	0.68	0.63	0.16	0.13	1.34	0.54	0.92	2.68
TRAF5	4.8	1.84	3.57	2.17	2.22	4.69	4.71	3.99	2.22	1.77	3.03	1.91	3.02	1.71	2.29	2.21	1.73	2.26	1.84	3.85	2.26
MRPL22	26.18	14.22	21.78	25.58	19.61	21.42	22.4	26.15	21.17	25.03	25.51	15.47	24.83	8.16	20.81	20.89	23.42	27.89	22.21	16.34	16.14
GEMIN5	11	7.27	10.81	8.73	8.02	9.41	7.91	9.86	7.21	8.4	9.17	6.74	9.8	5.21	8.45	8.78	7.61	8.71	8.16	10.02	6.55
OPRK1	1.86	4	0.86	0.63	6.57	2.96	3.36	4.44	7.23	0.41	0.56	0.89	2.01	0.84	0.37	2.1	0.46	1.25	0.55	5.49	1.75
NFE2L1	39.38	35.52	44.89	22.14	42.68	36.92	32.74	39.36	26.48	24.99	26.44	24.48	41.26	13.25	26.54	31.4	14.84	37.22	22.81	41.93	48.57
SEMA5B	1.56	7.79	5.03	2.05	7.64	4.83	0.96	4.08	1.87	2.11	3.74	3.64	5.98	2.01	1.82	0.95	0.43	2.17	1.94	8.64	23.19
GSK3B	25.06	17.07	23.3	18.88	22.45	30.58	18.05	25.19	17.61	18.9	24.91	22.11	26.41	8.8	25.84	23.19	16.67	24.81	20.52	21.16	38.38
ITGB5	16.42	19.21	36.51	21.94	24.97	17.22	25.02	15.59	14.56	8.85	17.47	15.26	9.51	5.72	13.51	15.41	9.43	13.83	17.03	21.72	20.58
ERC1	16.68	13	17	14.02	17.45	20.28	13.66	18.89	15.35	16.07	19.61	19.27	22.3	7.07	17.59	15.57	14.43	20.99	15.2	17.42	29.85
XPO1	130.05	77.85	127.76	89.46	86.37	105.47	100.01	118.61	92.18	103.1	106.79	95.79	131.73	46.57	88.48	95.42	73.97	116.12	86.16	139.4	105.71
LINC01587	0.26	0.37	0.15	0.24	0.71	0.13	0.33	0.4	0.53	0.51	0.5	1.34	0.5	0.19	1.56	1.18	0.74	0.54	0.69	0.14	0.37
RNF13	27.48	27.66	29.38	22.63	33.24	24.99	27.09	31.31	31.38	20.06	24.46	18.33	21.02	13.71	20.04	19.72	21.38	23.69	24.04	39.86	27.01
TRPM3	61.7	146.01	112.19	14.05	54.17	94.67	16.94	67.44	48.2	36.78	47.55	29.77	47.33	22.17	24.14	49.64	19.09	44.63	30.89	452.22	62.35
PALB2	10.5	6.65	13.23	9.55	6.21	8.68	7.06	11.51	6.18	9.77	11.13	6.52	11	5.55	6.22	9.99	6.42	11.76	10.27	7.71	9.35
DOP1A	24.79	13.52	16.99	14.67	17.55	19.91	14.64	22.77	20.62	18.7	21.75	17.64	21.11	10.84	16.27	15.61	9.73	20.79	16.77	22.79	20.39
LYRM2	22.41	21.65	19.91	22.13	26.73	23.49	21.6	24.57	23.95	24.13	25.27	23.43	25.52	11.82	21.44	24.51	25.54	23.23	22.83	22.6	27.21
BCKDHB	14.33	9.83	12.16	10.43	11.07	17.53	10.38	12.66	12.23	16.18	16.7	10.8	13.56	8.21	10.61	12.13	11.1	14.71	15.12	17.36	12.08
KAT6A	33.84	16.77	28.36	17.34	22.74	34.02	17.93	32.75	20.79	27.07	29.29	19.7	37.71	10.98	24.05	30.65	18.32	37.35	22.37	29.07	39.63
TUT7	11.36	5.87	9.16	5.91	7.7	6.49	6.44	10.56	7.85	6.88	7.66	7.59	11.18	3.41	7.47	8.09	3.43	10.76	8.37	9.61	8.77
ULK2	15.27	12.08	12.31	11.73	14.45	14.11	13.48	14.89	13.55	11.13	13.43	13.03	15.6	7.69	16.15	14.23	11.79	9.78	10.75	16.3	14.49
GRHL2	6.75	0.4	6.35	12.94	0.05	0.82	2.38	1.95	0.05	0.72	1.96	0.01	1.44	0.18	0	0	0	2.2	2.95	0.44	0.63
TNPO1	100.98	66.2	100.82	83.53	73.48	96.26	60.89	100	72.86	101.47	100.7	74.72	119.13	53.95	71.33	108.47	85.93	118.8	103.9	102.34	109.06
PLOD1	15.76	20.81	21.48	14.23	9.66	13.52	17.69	11.83	10.46	6.34	8.64	7.79	6.29	4.18	9.81	7.98	6.41	10.71	7.89	18.78	14.54
P2RX5	0.13	0.55	0.98	0.26	0.61	0.45	0.22	0.5	0.32	0.31	0.33	0.68	0.62	0.13	0.41	0.23	0.01	0.23	0.24	0.27	0.72
ITGAE	25.65	22.57	20.66	30.49	20.99	26.14	20.6	24.99	25.13	28.58	26.88	21.25	21.79	14.37	18.9	28.65	35.01	29.01	27.22	23.41	23.99
DIS3	21.27	12.72	24.54	22.95	15.27	19.67	15.63	21.25	16.74	20.66	22.04	13.52	22.16	10.91	13.68	20.06	18.61	23.39	24.14	16.48	19.72
PIBF1	17.59	9.5	11.68	12.66	13.82	11.2	11.32	18.3	15.06	13.54	14.29	13.26	16.72	8.03	12.02	13.01	12.51	12.63	11.47	14.83	15.14
TDRD3	22.3	14.04	21.12	21.11	14.99	19.19	15.3	22.57	17.41	19.09	19.31	14.63	21.2	8.86	18.13	19.31	19.32	21.89	18.16	22.48	21.86
AC000061.1	0	0	0	0	0	0	0	0	0	0	0	0	0	0	0	0	0	0	0	0	0
NUFIP1	5.09	3.21	5.93	5.12	3.33	4.81	3.45	4.42	2.7	4.15	4.55	2.59	4.42	2.24	2.7	4.77	3.17	5.39	4.46	3.59	4.75
PDS5B	30.42	15.38	26.37	14.21	15.83	24.45	19.83	28.63	16.65	23.2	24.27	16.37	32.45	12.19	17.02	23.76	14.75	30.86	18.87	21.04	29.72
OXCT1	17	12.2	15.72	12.98	16.77	16.07	13.32	15.45	14.34	13.71	14.07	12.6	16.2	7.83	12.71	14.55	10.72	15.56	12.18	20.82	16.07
RRAGB	17.33	13.18	12.73	12.68	15.93	16.03	13.9	15.5	15.85	13.29	14.1	11.15	13.7	6.85	12.09	15.47	10.89	14.51	13.81	17.53	16.13
EPYC	0.04	0.26	0.03	0.02	0.04	0	0	0	0.01	0	0	0.02	0	0	0.04	0	0	0	0	0	0.02
CYLD	10.62	6.51	12.38	6.26	8.1	7.84	5.81	11.43	8.01	7.84	9.6	6.44	12.08	4.55	7.32	7.95	4.74	11.11	7.83	10.18	10.68
SLC27A5	10.79	8.92	8.56	11.59	8.66	7.01	11.12	7.86	9.32	9.2	8.78	8.32	6.17	5.35	5.73	7.02	7.61	6.72	7.62	10.62	6.57
ZNF324	7.46	5.11	6.93	6.86	5.96	6.86	5.03	6.82	5.7	7.73	9.34	7.12	7.16	3.32	6.56	10.42	5.88	7.01	7.65	7.56	6.47
ZNF671	6.48	6.37	7.21	4.25	6.79	6.78	5.66	6.59	6.9	6.64	7.53	6.03	7.44	4.4	6.79	8.17	6.57	6.52	6.95	9.99	7.98
ZNF416	6.09	3.38	5.71	5.27	3.85	5.39	3.62	5.47	3.88	5.47	6.52	3.83	5.86	2.97	4.53	6.18	5.53	6.21	6.1	5.41	5.41
ZNF586	18.14	9.38	19.44	14.39	11.47	14.48	12.07	14.88	11.93	13.28	15.79	11.69	15.65	6.58	10.41	15.06	11.54	16.93	14.86	13.74	16.31
ZNF446	6.39	7.09	5.3	4.05	7.94	7.94	7.07	6.66	7.84	7.36	8.27	7.18	7.67	3.38	6.75	8.79	6.75	5.52	6.65	9.62	7.35
ZNF264	14.75	8.34	15.92	14.65	9.53	12.31	10.79	13.48	10.75	13.32	14.54	11.49	13.93	6.05	11.45	14.15	11.32	15.95	13.2	14.64	14.59
RPS5	799.62	724.53	778.16	1209.36	625	662.11	1001.69	753.99	821.42	906.4	843.47	706.4	676.02	433.5	728.08	813.45	959.81	785.82	941.71	595.33	485
FAT1	135.36	112.05	100.14	76.82	116.74	220.06	135.91	131.81	136.21	154.92	207.48	98.6	141.18	65.17	105.05	168.54	116.87	177.21	205	129.96	92.49
YTHDC1	59.29	35.49	66.09	36.19	46.62	57.3	46.76	56.11	46.1	58.87	57.7	46.62	63.24	21.75	42.89	62.13	37.29	65.13	52.44	50.84	67.87
CHMP2B	21.14	17.6	22.5	20	19.05	16.08	20.55	20.43	16.05	17.82	17.76	14.08	19.2	9.12	13.1	18.33	16.69	19.21	18.82	16.88	15.28
SMAP2	7.31	7.53	7.07	4.46	8.94	6.48	6.17	8.12	6.23	7.41	7.1	7.77	9.79	3.66	10.83	7.77	5.38	6.6	5.71	6.61	9.08
PPIE	17.37	19.08	17.25	22.16	20.54	20.46	20.82	18.04	20.13	17.02	20.32	18.65	17.94	9.26	19.68	20.35	19.35	19.18	17.73	22.72	22.81
ZMPSTE24	27.26	15.82	31.61	22.31	16.33	23.3	14.89	25.51	17.35	22.56	22.78	12.5	25.18	11.23	12.27	20.66	11.86	26.73	22.72	28.71	21.77
STARD7	82.58	59.55	87.12	83.62	61.24	74	59.96	71.67	52.76	76.83	79.5	51.14	74.2	38.16	51.73	78.38	62.96	86.95	79.6	68.79	73.18
NOA1	11.99	9.24	16.08	12.27	9.96	9.08	12.99	10.19	8.46	11.18	11.09	7.39	10.21	4.38	9.31	9.03	7.27	11.06	10.93	10.21	7.03
REST	27.47	17.45	37.42	18.28	17.44	35.36	21.08	22.46	21.56	22.1	23.62	14.27	24.73	7.84	15.93	27.39	20.89	28.49	23.58	21.16	23.07
HAL	0.48	0.22	0.18	0.33	0.2	0.17	0.46	0.21	0.37	0.07	0.26	0.16	0.08	0.05	0.15	0.7	0.12	0.16	0.18	0.13	0.38
SSH1	5.26	2.88	4.13	2.55	3.69	7.99	3.51	4.75	2.49	3.53	4.73	2.94	4.29	1.23	4.43	3.96	2.08	3.46	3.63	4.09	6.18
GSTP1	439.02	429.57	484.55	643.23	313.43	349.9	424.54	362.84	328.65	303.93	338.58	217.17	283.06	188.43	207.41	245.4	272.21	305.47	354.27	432.21	285
APLP2	164.68	156.28	176.05	96.04	185.31	202.69	156.42	164.42	171.86	92.97	116.53	65.38	105.46	46.62	78.75	97.11	74.78	101.57	99.24	244.88	180.36
FAM234B	4.05	5.55	5.31	2.54	6.71	5.89	3.52	6.91	5.3	6.84	6.69	7.35	7.35	2.12	10.94	6.13	3.51	6.65	4.4	8.38	8.65
SLCO1A2	4.19	1.72	3.72	3.76	3.33	5.08	1.67	5.14	3.31	4.26	5.86	2.94	4.48	3.55	3.32	3.26	1.26	6.17	5.59	4.42	7.25
WBP11	31.04	16.01	31.3	22.23	18.28	28.23	17.33	23.8	13.23	25.63	26.16	14.76	31.08	9.38	17.78	29.94	18.47	35.25	20.93	17.47	24.5
EIF3I	83.47	81.69	93.56	127.65	83.79	93.52	96.74	80.08	84.94	76.06	79.98	67.04	73.92	39.98	67.92	77.04	74.69	69.77	85.23	89.88	76.2
NKAIN1	5.66	6.04	7.06	4.39	11.33	7.42	1.82	8.32	4.83	16.09	11.18	13.6	17.04	3.19	20.84	16.42	6.61	13.91	8.66	4.36	18.58
COL16A1	1.14	0.38	1.4	0.33	0.25	0.51	20.25	1.14	0.45	0.58	1.21	0.7	0.43	0.44	0.57	0.52	0.02	1.36	0.99	0.52	0.85
TXLNA	18.58	16.53	18.18	14.65	18.14	19.39	17.65	15.72	15.38	12.23	15.57	13.55	15.22	7.42	14.01	13.54	10.43	13.44	12.7	19.55	17.69
APOB	4.31	0.01	0.95	0.89	0.02	8.61	14.46	0.62	0.01	0.07	0.14	0.01	0.03	0.02	0.02	0.06	0.01	0.17	0.13	0.15	0.15
NCOA1	18.11	13.21	15.64	10.06	20.54	19.39	16.85	16.09	21.3	18.25	20.86	18.51	21.78	8.93	17.82	19.77	13.52	23.6	16.24	18.94	19.87
AGBL5	24.14	20.1	21.85	26.83	20.45	26.18	19.64	20	16.92	21.85	24.09	16.67	22.24	13.03	18.53	24.26	25.09	21.04	21.79	26.13	20.53
EFR3B	7.75	9.27	8.29	3.01	10.65	14.12	6.73	7.28	8.05	10.07	10.99	8.37	10.74	2.94	11.38	11.66	6.51	9.91	7.59	12.24	19.42
KIF3C	7.32	9.73	8.86	4.4	15.8	10.07	6.05	9.36	7.21	9.1	9.08	16.31	13.92	3.34	21.98	11.37	4.79	7.98	5.91	8.56	21.25
RAB10	31.57	24.36	32.66	30.93	32.21	27.22	30.85	32.06	28.94	31.35	29.9	26.8	39.33	17.31	30.21	29.62	27.45	28.09	26.85	29.04	29.73
GCKR	0.01	0	0	0.04	0.07	0.07	0.05	0	0	0	0.02	0	0	0	0.03	0	0	0.08	0.05	0.13	0.08
HADHA	55.44	42.42	48.81	47.03	46.16	52.93	52.55	49.35	48.85	44.87	48.33	32.16	47.35	22.41	42	44.14	36.09	45.21	41.14	46.48	35.03
MAPRE3	4.97	6.87	6.1	2.51	11.39	8.29	4.46	6.68	6.8	5.99	8.98	8.95	7.64	2.91	10.1	7.96	3.72	5.83	6.1	12.9	12.41
CAD	10.7	7.5	8.88	5.68	8.5	15.61	10.36	9.48	5.51	7.03	14.12	7.64	9.22	3.57	9.14	8.1	5.13	7	7.34	11.71	10.69
CD59	77.54	73.25	74.06	107.84	82.52	67.65	89.72	73.3	78.84	54.02	49.6	48.33	47.5	32.66	46.51	50.39	53.57	51.76	56.35	89.69	61.99
CD82	2.59	5.2	2.36	2.09	9.53	5.78	7.74	3.29	4.73	0.89	1.66	3.25	2.05	0.81	1.83	2.85	0.67	1.01	2.3	6.26	11.28
BCORL1	1.35	0.74	0.92	0.34	0.9	2.4	1.05	1.15	0.79	0.75	1.13	0.9	0.76	0.24	1.54	0.54	0.2	0.6	0.58	1.26	1.49
ATRX	73.04	40.99	62.32	28.74	54.53	68.97	49.88	66.75	56.54	57.75	51.69	52.94	77.42	22.76	53.99	60.33	24.52	74.2	43.57	65.86	74.4
AK6	26.27	17.92	29.73	27.41	24.87	19.11	25.8	25.16	25.94	28.79	24.93	21.57	22.37	13.81	21	25.71	31.76	26.04	28.82	23.88	18.27
FCN1	0	0	0	0	0	0	0	0	0	0	0	0	0	0	0	0	0	0	0	0	0
MYNN	12.22	7.56	12.14	12.12	8.03	9.36	8.43	12	8.84	11.25	11.48	8.27	11.74	6.58	8.4	11.4	10.43	12.15	12.05	10.89	10.34
MECOM	20.71	6.61	13.39	10.53	10.38	23.99	9.36	17.11	16.85	7.05	11.23	0.89	11.51	6.73	1.02	3.93	0.71	9.85	10.87	16.81	8.86
SCAMP1	30.97	30.37	37.45	30.81	29.7	22.42	24.85	28.22	26.22	24.93	22.06	31.55	29.45	12.37	33.7	26.96	15.12	26.2	22.77	37.18	33.12
PREP	10.53	6.55	10.15	10.08	8.76	12.81	7.55	10.44	6.27	8.75	9.86	7.53	9.35	3.92	7.88	7.39	5.25	10.49	8.6	10.36	10.64
HACE1	11.37	7.69	10.3	10.43	8.17	10.95	7.37	12.68	9.36	11.38	13.07	10.39	12.76	6.5	9.8	9.34	8.53	12.36	10.04	13.05	14.5
SEH1L	18.85	8.7	19.04	19.76	8.68	16.78	11.72	16.16	9.68	15.44	17.57	11.57	19.4	7.45	12.88	16.03	12.09	20.28	16.84	12.85	16.63
WDR47	6.22	8.14	7.11	6.83	11.2	5.62	4.61	9.39	8.03	8.26	6.79	11.13	10.25	3.32	11.54	8.83	5	7.39	6.31	8.73	10.24
WDFY1	36.48	24.99	36.21	24.65	25.86	32.95	25.06	35.31	22.99	25.03	23.42	18.02	26.8	11.66	17.59	26.15	16.83	25.96	24.65	30.37	30.94
OVGP1	1.97	0.78	1.97	1.41	0.55	1.01	1.46	1.85	1.06	1.05	2.08	0.77	1.34	0.41	0.55	1.97	0.82	1.48	2.13	1.04	1.27
SLC25A24	21.56	15.28	15.73	15.78	17.37	23.25	18.74	20.68	22.02	21.92	18.34	13.16	19.84	10.73	15.07	19.42	13.64	19.99	17.01	15.8	13.28
MAP3K4	23.11	14.87	24.82	20.64	17.18	24.39	15.66	18.5	20.87	22.36	31.77	22.67	29.34	13.44	22.21	32.97	20.42	35.82	34.63	23.12	23.49
PILRA	1.18	0.81	0.69	0.37	1.05	1.11	0.45	1.37	0.93	0.56	1.81	1.27	1.06	0.23	1.05	1.57	0.23	0.98	0.8	1.02	1.34
IGSF9	6.54	7.55	4.1	3.39	7.23	11.37	6.55	4.15	6.64	5.86	11.72	13.27	6.99	3.25	11.58	7.52	5.36	6.52	6.65	8.69	9.46
ABCB1	0.94	3.47	0.6	0.44	2.83	1.97	3.49	1.23	4.75	6.84	5.02	6.77	4.98	1.72	6.69	6.47	7.38	3.38	3.07	1.45	0.42
ZNF213	1.67	1.61	1.01	0.9	2.57	2.61	1.4	1.8	1.62	1.48	1.85	1.79	2.12	0.67	2.3	1.67	0.91	1.36	0.93	1.95	3.2
AKR1B1	50.61	41	47.49	61.79	35.66	61.09	34.07	47.63	35.45	49.68	57.95	39.91	46.38	28.44	41.85	45.35	52.65	47.65	47.46	58.59	58.21
CPNE3	35.55	25.07	27.82	28.09	38.81	33.35	29.84	32.18	34.54	28.04	26.52	25.02	28.74	13.09	20.8	26.11	19.64	28.14	25.62	31.48	28.3
RRN3	20.28	13.07	25.75	20.35	15.84	19.1	13.26	19.03	13.8	18.2	19.52	13.85	22.95	9.24	16.27	19.74	15.07	21.2	20.79	19.38	24.24
CTTN	62.54	45.23	69.85	42.68	51.04	59.86	54.37	52.17	44.86	37.12	58.03	38.6	46.91	17.94	35.66	42.71	21.79	48.06	47.26	53.45	59.37
WNT11	1.77	1.35	2.61	1.76	1.66	2.12	1.84	2.78	0.75	0.16	0.34	0.16	0.36	0.51	0.33	0.27	0.13	0.31	0.4	2.46	1.79
MTIF2	16.78	12.31	17.77	17.93	13.71	15.99	16.07	15.35	13.63	18.03	18.96	13.45	17.93	9.2	12.41	14.22	14.35	15.71	15.75	15.59	14.57
DDHD2	52.02	23.48	42.03	37.48	29.88	42.25	29.79	49.88	32.92	48.69	54.5	35.8	61.68	22.22	37.85	56.25	35.34	62	42.88	42.37	56.27
TTC39A	0.82	0.81	1.46	0.73	0.69	0.87	2.96	0.63	0.42	0.45	0.53	0.45	0.32	0.39	0.48	0.45	0.2	0.32	0.56	1.08	0.41
EPS15	18.76	16.27	21.1	16.74	14.98	19.42	14.64	19.74	15.95	17.22	15.79	20.1	18.41	8.58	25.81	18.18	15.99	18.45	14.69	16.32	19.64
ORC1	9.49	3.58	12.99	10.72	3.27	9.22	4.59	5.52	3.73	9.23	11.16	4.76	10.34	5.17	4.65	10.05	10.15	11.27	11.1	4.35	7.47
MGST2	12.18	5.59	6.09	11.27	9	7.57	28.11	5.4	6.16	1.28	2	2.27	2	0.68	1.6	1.57	0.95	1.46	1.61	7.13	2.93
CHERP	4.53	3.39	3.96	2.55	4.74	11.49	4.06	3.94	3.23	3.78	7.4	4.86	4.42	1.35	5.56	3.47	2.14	4.83	5.24	5.21	11.17
ATG16L1	12.68	6.19	12	11.04	8.02	10.44	7.29	10.96	7.46	9.82	13.73	7.89	11.18	6.37	6.39	10.49	9	12.85	13.01	13.84	9.86
USP40	16.14	10.69	13.78	10.06	11.88	13.25	13.01	15.03	10.24	9.54	11.07	9.36	11.9	4.75	7.13	10.75	7.29	9.83	7.5	17.13	13.22
POMGNT1	22.28	21.32	15.94	17.64	22.52	24.02	21.06	18.6	20.83	18.22	24.96	18.63	20.14	9.35	17.72	16.64	14.65	14.25	19.37	30.6	22.72
RAD54L	7.56	3.21	7.56	4.88	2.29	8.1	5.04	8.62	3.92	8	9.34	3.66	8.8	2.2	4.54	5.24	2.79	6.29	4.76	5.62	5.44
MAST2	10.26	8.86	9.65	5.18	11.21	12.27	10.74	10.69	9.16	10.15	13.77	9.65	9.74	3.62	10.48	9.32	4.97	9.83	9.29	10.41	16.26
DNAJA1	98.77	90.83	99.8	86.02	110.53	101.51	85.65	94.24	99.15	93.68	83.97	93.64	111.42	51.65	104.8	103.67	77.93	88.23	75.94	126.41	109.51
B4GALT1	5.46	1.38	4.64	2.59	1.86	5.74	4.77	3.18	1.32	1.62	1.77	0.87	1.89	0.31	1.59	1.66	0.49	2.55	1.23	2.5	2.49
CHMP5	24.77	24.77	24.9	31.86	26.31	24.22	23.4	28.43	27.14	23.35	20.38	22.02	21.56	11.62	22.69	19.54	22.02	18.86	23.16	32.23	25.09
NFX1	14.18	7.41	12.53	7.96	10.3	12.4	11.15	14	10.33	11.36	12.11	7.75	13.34	4.71	9.21	11.19	6.31	13.32	9.46	10.1	11.51
AQP6	0.02	0	0.05	0.02	0.06	0.15	0.01	0.09	0.04	0.07	0.02	0.13	0.08	0.07	0.06	0	0.02	0.1	0.03	0.09	0.06
DIMT1	12.34	5.5	10.79	13.24	6.37	7.69	9.35	10.22	6.4	8.38	9.06	5.46	9.64	5.75	4.84	8.78	8.28	9.54	8.15	7.89	6.5
IPO11	19.86	11.18	20.4	14.86	11.54	16.47	15.16	16.21	11.44	14.43	19.88	12.06	20.39	7.64	10.76	16.12	14.94	21.25	16.71	13.8	14.95
FOLH1	0	0	0	0	0	0	0	0	0	0	0	0	0	0	0.01	0	0	0	0	0	0
EIF2AK1	32.14	20.31	32.01	26.53	25.31	29.35	24.51	32.92	21.13	27.64	27.38	17.55	31.85	12.26	25.12	28.05	18.54	29.21	26.45	28.67	32.76
NME8	1.33	0.16	0.51	0.83	0.42	0.96	0.56	0.23	0.16	0.59	0.47	0.08	0.12	0.16	0.55	0	0.12	0.44	0.66	1.25	0.91
EPDR1	2.25	4	4.66	2.18	7.56	4.42	4.16	4.45	4.65	2.79	2.84	2.6	2.87	1.06	2.05	2.27	1.56	1.75	2.05	7.49	6.7
SNX10	4.76	2.82	5.6	3.86	2.56	4.2	2.65	5.92	2.57	3.49	2.22	2.97	1.95	1.38	3.56	1.98	1.57	3.38	2.55	5.71	6.22
SEPHS1	67.15	40.29	106.33	63.41	45.78	73.76	43.47	56.91	44.18	66.98	72.37	38.18	70.91	32.13	43.72	63.43	57.42	69.91	68.12	64.45	66.88
MRPL28	42.41	43.83	45.92	50.56	48.56	37.47	41.33	42.67	41.92	34.59	36.44	31.41	31.52	15.5	31.65	31.77	29.19	29.86	34.82	50.15	38.26
HBQ1	0.21	0.74	0.4	0.68	0.6	0.6	1.77	0.39	0.4	0.44	0.68	0.72	0.16	0.63	0.7	0.45	0.93	0.39	0.85	0.15	0.37
ITPKC	5.61	4.07	5.98	6.41	4.83	4.88	5.45	5.27	3.52	3.74	4.4	3	3.81	2.03	3.4	2.98	2.39	3.95	4.05	5.09	3.56
CEACAM6	0.01	0.01	0.01	0.02	0.01	0	0.17	0	0	0.01	0.03	0	0.01	0.06	0	0	0	0.07	0.02	0	0
FAT2	0.1	0.02	0.06	0.11	0.03	0.03	0.03	0.05	0.02	0.02	0.03	0.01	0.04	0.01	0.02	0.02	0.03	0.04	0.05	0.04	0.03
RBM22	28.69	20.01	26.96	21.39	25.15	29.37	22.06	24.81	21.87	26.95	26.17	20.96	32.01	10.95	23.8	28.8	20.82	28.54	24.84	27.67	30.25
TMED2	87.01	70.73	113.43	81.82	76.92	84.22	92.95	88.6	76.81	90.28	83.32	67.53	95.65	35.04	67.92	86.87	70.62	95.42	80.15	90.57	82.39
ERO1B	2.23	1.12	1.87	1	1.27	2.24	1.59	2.21	1.49	1.18	1.23	0.89	1.58	0.41	0.78	1.21	0.72	1.6	1.26	2.89	2.54
ZFAND6	71.13	53.67	68.32	76.04	60.29	58.09	54.57	70.85	57.56	57.09	58.69	52.39	63.66	31.03	54.52	56.14	60.31	59.29	62.23	66.08	68.55
HSD17B2	9.27	98.81	42.34	5.09	16.95	5.18	15.71	13.53	9.06	0.36	0.31	0.09	0.91	1.16	0.28	2.39	0.1	0.76	0.65	32.62	25.58
TXLNG	11.66	8.8	17.12	8.65	10.72	9.93	10.56	12.3	8.82	11.09	11.67	9.86	12.93	4.64	10.54	9.05	6.96	12.23	10.58	11.42	10.62
PPEF1	0.28	1.01	0.36	0.33	3.19	0.34	2.86	1.98	2.31	0.74	0.45	2.07	0.45	0.87	1.52	1.55	0.52	0.19	0.25	0.37	0.46
LAT2	0.06	0.14	0.09	0.08	0.17	0.09	0.13	0.13	0.09	0.09	0.04	0.05	0.03	0	0.26	0.02	0.04	0.15	0.1	0.38	0.24
HUWE1	39.68	27.21	36.25	20.5	33.66	52.44	32.66	34.32	25.54	27.16	32.68	27.64	34.51	10.86	34.49	35.75	15.63	36.24	28.06	42.91	50.66
ZW10	18.03	10.89	15.51	16.63	11.25	12.99	13.01	15.89	12.16	15.2	16.61	11.81	16.4	8.13	10.7	14.66	12.46	15.51	14.74	14.83	9.97
ALG9	20.52	15.4	18.9	17.14	16.04	20.15	17.48	20.24	17.34	19.3	19.42	17.34	22.69	11	18.48	18.37	13	24.9	19.21	20.4	20.36
MYBPC2	0.02	0.09	0.41	0.01	0.11	0.15	0.08	0.04	0.08	0.13	0.16	0.12	0.02	0	0.11	0.14	0.2	0.08	0.23	0.05	0.05
NOX4	4.62	1.77	3.13	9.1	1.81	2.95	1.4	3.44	1.54	3.76	5.1	3.13	4.7	2.66	3.12	4.65	5.69	4.76	4.77	4.93	4.35
ACOX3	6.95	4.69	5.75	5.73	5.38	7.1	5.97	6.35	4.66	3.97	4.38	5.26	4.4	1.98	5.17	4.95	3.18	5.13	3.58	7.62	6.03
MTMR2	20.79	12.2	19.52	17.35	13.03	18.62	13.67	17.44	13.13	17.35	19.02	13.59	19.21	6.96	15.22	17.33	12.99	19.94	15.31	14.17	18.24
PPP1R15A	7.84	9.66	11.38	8.16	13.89	21.23	11.75	9.09	8.16	5.93	8.99	8.31	8.76	3.62	10.09	6.31	6.22	6.32	8.53	11.17	17.67
HSD17B14	14.53	19.51	8.98	4.3	16.11	15.83	14.02	12.53	15.57	2.89	3.07	1.84	2.58	0.87	2.1	2.38	1.06	2.65	2.57	12.02	5.91
TRIP6	22.28	24.01	29.24	27.04	20.99	23.47	26.53	20.69	18.46	14.76	22.56	10.43	11.83	8.74	7.74	13.24	15.96	15.88	21.88	25.62	17.46
ACHE	1.36	2.77	2.04	1.05	3.59	1.68	2.05	2.84	2.38	1.37	1.57	3.76	1.27	0.42	4.74	1.37	0.73	1.24	1.36	1.52	2.34
FTL	733.7	726.98	915.83	668.1	1543	634.38	1183.26	726.57	835.65	473.01	485.43	676.27	477.85	258.66	457.03	416.29	292.68	512.18	529.79	571.54	426.95
SRRT	44.18	34.06	42.76	29.01	38.5	61.28	33.96	42.01	33.57	34.55	55.35	37.91	48.5	20.79	35.25	45.77	27.93	44.63	40.84	39.19	55.14
BAX	29.23	26.79	42.24	26.38	27.33	29.66	30.21	25.85	21.24	20.89	25.16	18.93	23.34	10.01	23.12	20.23	10.63	24.78	26.02	26.43	20.4
NLK	16.53	12.47	13.94	7.56	15.99	14.98	11.42	17.47	15.08	17	13.77	16.01	18.75	5.95	16.86	13.56	7.35	17.07	11.54	16.18	13.76
PIGS	16.66	15	15.03	12.07	14.49	20.31	13.49	16.03	11.67	13.43	15.4	13.42	13.48	7.23	15.64	13.12	10.5	12.27	12.28	17.88	18.16
ADAMTS2	2.12	1.11	1.62	0.65	1.87	3.69	4.17	2.55	1.76	0.78	1.6	1.46	1.19	0.43	1.28	0.95	0.25	0.91	1.59	1.99	3.12
TMPRSS11E	0.04	0	0.28	0.14	0	0.03	0.01	0.02	0	0.03	0.19	0	0.01	0	0	0	0	0.05	0.1	0	0
ATXN7L3	27.92	21.8	26.34	26.98	25.36	26.54	23.85	26.03	18.37	16.6	25.05	19.92	23.03	10.57	18.44	25.12	13.93	21.41	25.97	25.31	29.45
PGS1	16.78	10.77	14.39	12.68	13.54	15.31	12.71	13.75	11.93	12.51	19.15	11.12	12.44	7.31	9.83	13.42	10.2	15.43	16.36	16.93	20.49
PSMC5	43.82	35.73	51.55	35.47	41.56	63.39	36.48	43.14	35.01	43.72	57.07	30.01	49.42	19.27	42.28	37	33.94	47.14	41.67	48.14	58.27
UIMC1	21.45	15.34	20.29	18.51	16.41	20.87	16.89	19.27	16.84	17.64	20.06	17.83	19.08	12.14	15.58	19.7	18.14	22.69	20.56	21.61	20.36
CETP	0.03	0	0	0	0	0	0	0	0	0	0	0.02	0	0	0	0	0	0	0	0	0
MMP2	34.54	4.17	25.63	15.37	2.1	20.17	29.87	12.1	1.37	3.95	5.43	2.56	5.86	2.63	2.87	3.38	1.47	5.26	2.9	18.46	15.31
MT3	0.39	1.57	0.27	0.25	0.35	0.22	0.08	1.55	0.59	0.38	0.72	1.56	0.51	0.55	1.19	0.58	0.41	0.55	0.35	0.49	3.18
LPCAT2	4.22	0.78	3.64	5.24	0.22	1.41	1.86	1.93	0.15	1.24	0.98	0.64	1.68	0.49	1.11	0.89	0.71	1.36	0.87	2.24	3.12
GNAO1	1.84	3.74	1.42	0.74	6.58	1.91	2.04	4.58	3.54	1.45	0.89	3.75	3.49	0.48	7.08	1.59	0.81	1.77	1.39	2.29	5.8
OGFOD1	17.6	12.24	20.96	16.36	11.04	15.36	12.54	18.04	11.12	12.86	15.52	10.67	17.18	8.38	11.9	12.92	11.2	14.76	14.55	13.02	13.25
SH3BP2	12.67	9.94	10.68	7.47	12.99	15.96	10.16	10.04	10.3	10.1	15.39	12.89	11.48	4.9	10.5	11.35	5.78	9.64	11.2	11.76	18.2
NOP14	11.21	6.24	12.66	10.96	6.92	13.07	8.7	8.74	5.66	9.48	12.17	5.78	10.08	4.9	5.46	9.36	7.4	10.12	10.28	7.86	8.38
ADD1	76.93	61.6	68.29	50.95	94.28	94.94	74.43	70.35	66.25	61.98	69.46	58.19	69.79	26.79	57.91	69.66	44.55	60.36	62.24	72.71	101.02
L2HGDH	4.62	2.38	4.43	4.14	2.29	4.45	3.28	4.48	2.24	3.71	3.89	2.25	4.15	1.42	2.49	2.05	3.03	4.05	4.1	3.28	5.1
TXNDC16	10.4	6.8	9.46	8.79	7.56	8.97	5.09	8.6	6.23	8.71	8.03	7.9	9.63	3.7	9.02	8.13	6.67	8.45	7.44	9.43	13.69
RTRAF	187.11	132.34	188.82	268.76	122.87	168.26	152.31	157.34	135.42	163.14	177.5	127.39	172.73	107.72	130.79	142.59	163.72	159.4	184.44	148.01	149.24
NID2	16.55	3.74	12.33	8.76	0.73	20.49	12.35	8.06	0.35	1.25	1.82	0.93	2.82	0.46	0.63	0.64	1.12	2.02	1.16	5.88	3.36
GMCL1	9.07	4.17	7.98	4.35	5.15	8.22	5.86	8.01	5.68	7.31	9.42	6.38	11.67	3.58	6	5.68	4.08	8.99	6.29	8.63	7.55
SF3B2	63.2	46	74.91	37.5	53.03	73.22	51.24	57.6	42.16	54.28	56.09	43.16	65.99	20.6	45.79	64.36	35.85	61	48.32	52.94	71.16
KLHL42	14.71	10.75	12.42	10.71	13.25	14.22	9.94	13.8	11.24	12.85	15.61	12.88	18.11	6.9	12.09	14.54	7.56	14.93	12.92	14.87	21
GNAS	427.42	388.51	371.96	316.36	474.27	461.44	386.82	359.32	337.26	320.36	299.89	325.43	353.83	107.21	383.45	359.21	243.93	298.66	264.8	345.59	474.05
DNM1L	57.78	35.05	48.89	44.73	46.14	55.53	36.69	60.14	47.24	58.95	70.91	47.93	79.41	40.8	43.84	70.39	38.83	69.51	57.76	59.96	57.49
PTHLH	0.92	0.11	0.88	1.41	0.17	1.03	0.33	1.03	0.19	0.14	0.07	0.11	0.7	0.33	0.04	0.14	0.06	0.16	0.1	0.52	1.21
PHACTR3	1.12	2.53	2.15	1.84	3.95	0.96	0.35	4.21	1.3	2.26	1.5	4.73	4.11	1.06	5.44	2.16	1.22	1.74	1.61	1.58	8.77
ERGIC2	42.64	23.36	39.13	54.31	25.17	22.24	29.01	31.53	24.2	40.25	36.05	27.03	35.76	19.86	26.31	29.81	29.82	37.22	35.03	38.06	25.55
TFAP2C	0.68	0.12	7.4	3.61	0.53	1.5	0.02	1.09	0.14	1.39	1.77	1.02	2.09	0.43	1.66	0.96	0.16	2.69	2.83	2.6	6.56
AURKA	19.08	11.26	21.25	20.93	9.89	13.4	13.31	15.88	12.36	20.01	19.28	12.82	21.87	11.71	11.99	20.21	26.86	21.82	23.25	16.64	11.97
CASS4	0.03	0.03	0.04	0.03	0.04	0.01	0.02	0.04	0.02	0.01	0.02	0.07	0	0	0	0.03	0.03	0.01	0.01	0.01	0.02
PIR	9.82	9.93	8.57	10.99	7.85	12.43	10.68	9.47	8.45	7.61	8.42	8.65	9.19	5.26	9.15	10.34	10.83	7.98	7.8	16.83	11.41
AAMDC	17.26	12.48	15.23	19.43	14.19	13.87	20.5	16.98	15.82	10.87	11.6	10.11	10.11	6.36	9.42	9.73	6.62	7.99	11.65	13.48	9.66
RFX2	4.9	3.93	4.93	2.9	5.34	8.52	4.07	6.82	5.34	5.81	5.43	5.07	7.16	2.92	5.35	8.88	4.3	7.33	6.36	8.46	11.18
METTL2A	16.47	12.15	16.81	15.2	14.68	16.93	13.02	15.63	12.87	16.28	17.53	12.73	17.72	8.52	12.17	16.25	13.48	17.37	15.84	16.98	20.71
SULT2B1	0.09	0.1	0.2	0.06	0	0.06	0.02	0	0	0.09	0.07	0.05	0	0	0.11	0	0	0.03	0.02	0.05	0.06
ALG6	10.21	7.7	9.17	7.94	6.51	9.54	6.87	10.66	6.86	8.21	8.27	6.95	8.77	5.37	5.91	7.19	4.2	7.76	7.83	9.65	8.26
CNOT3	8.16	5.13	7.57	2.73	8.47	14.48	6.64	7.5	4.61	7.73	10.54	4.37	10.43	1.59	6.89	5.85	3.52	8.74	4.79	6.91	11.03
GP6	0.07	0.03	0.02	0.02	0.07	0.12	0.07	0.06	0.03	0.07	0.04	0.04	0.08	0	0.06	0.06	0.03	0.1	0.03	0.01	0.06
PTPN4	22.69	21.45	24.48	22.06	19.29	20.78	21.89	19.77	18.54	21.69	30.61	20.27	28.28	13.69	17.14	24.12	24.35	25.84	24	21.97	17.38
DDX18	31.89	17.36	37.77	33.53	20.15	25.54	22.34	29.92	23.51	31.04	35.34	22.21	35.55	14.44	24.55	30.94	23.23	34.46	35.08	24.14	28.91
KHSRP	61.65	53.12	65.77	37.71	58.75	100.47	54.99	54.09	42.37	55.44	72.24	47.25	59.86	20.05	59.27	54.75	38.24	59.82	53.69	51.91	80.53
GNA11	9.72	12.1	9.6	8.96	13.74	12.53	12.58	10.05	7.33	9.03	11.53	9.64	10.36	4.8	8.61	10.93	8.07	7.55	9.94	13.43	14.42
ASAP3	22.02	14.82	15.15	13.32	16.16	24.52	18.65	19.21	15.91	13.36	19.54	11.02	15.53	7.53	12.28	12.45	9.8	12.59	14.24	21.79	24.41
EDEM2	4.57	6.74	8.27	5.36	6.32	5.48	6.47	5.04	5.87	4.24	4.38	5.46	4.36	2.02	4.96	4.42	3.61	4.25	4.12	10.42	6.12
DNMT3B	13.07	10.86	101.51	10.64	13.71	15.98	7.02	15.15	12.48	23.73	35.26	13.59	21.58	8.33	13.95	14.1	13	23.55	27.96	9.21	12.24
REM1	0	0.02	0.02	0	0.02	0	0.03	0.03	0	0	0	0	0	0	0	0	0	0	0	0	0
TPX2	26.4	15.8	23.94	22.84	15.69	31.15	19.71	22.7	17.39	30.7	29	20.44	35.66	13.19	23.32	31.83	41.1	31.49	26.01	23.57	26.6
FER1L4	3.99	0.88	3.91	0.75	0.24	1.9	0.95	2.66	1.27	1.87	8.14	3.99	1.93	2.35	4.55	1.64	0.28	5.62	3.64	1.52	2.62
PDRG1	8.41	5.89	8.82	8.4	8.41	9.15	7.19	8.95	7.58	8.31	9.56	6.16	6.85	3.49	8.21	9.11	8.64	9.18	8.62	8.75	10.08
EPB41L1	7.17	6.53	8.11	3.21	14.08	10.6	12.03	10.75	9.76	5.97	6.36	7.1	5.87	2.55	9.36	9.37	4.3	7.41	6.41	7.21	7.07
SLC15A1	0.03	0.05	0.52	0.16	0	0.04	0.19	0.03	0	0.03	0.07	0	0	0	0	0	0	0.18	0.09	0.02	0.04
DOCK9	21.86	11.8	16.89	17.11	16.17	21.63	14.84	11.76	15.07	15.99	15.53	10.57	12.74	6.03	11.02	13.34	9.07	15.91	10.51	11.62	8.15
ANKRD10	140.05	67.63	105.88	85.31	89.63	116.94	74.64	125.65	83.51	104.2	119.42	92.86	110.59	66.91	56.47	130.59	74.9	123.71	98.7	123.51	127.33
TGDS	13.6	10.49	8.75	9.13	10.49	9.82	11.2	14.87	13.57	4.98	5.44	3.99	5.54	4.26	3.8	4.06	2.92	5.62	5.37	14.49	4.21
DOCK3	1.8	2.15	2.69	1.05	3.72	4.52	1.32	3.01	2.73	2.48	3.82	2.92	3.25	1.06	3.53	2.75	1.27	3.17	2.99	5.17	8.09
C3orf18	5.38	6.61	5.49	3.27	6.83	6.16	3.95	5.71	7.03	4.73	6.58	6.94	5.8	3.63	7.53	5.69	5.5	4.85	3.66	9.09	5.67
COQ9	30.31	29.11	24.45	30.12	30.83	26.76	28.97	27.64	28.94	21.73	29.2	22.33	30.3	15.91	20.02	21.95	18.86	20.92	19.67	40.26	29.38
TMEM40	0.41	0.02	0.26	0.77	0	0.12	0	0.37	0.08	0.1	0	0	0.66	0.33	0	0	0	0.13	0.08	0	0.43
KIF9	4.85	4.54	5.46	6.91	4.81	6.41	5.54	5.06	4.29	4.99	4.51	2.71	5	3	2.99	4.39	4.98	3.92	4.16	12.59	7.73
ARHGAP28	33.04	19.24	34.08	36.52	7.56	16.58	17.96	20.18	7.99	11.5	15.26	5.16	12.3	5.14	8.36	7.2	4.59	16.14	16.16	7.93	10.36
CRLS1	24.64	15.42	23.97	27.49	18.24	19.98	35.66	22.1	17.83	17.78	18.63	16	17.55	8.89	15.6	15.29	15.98	19.02	17.82	23.83	16.18
DEFB127	0	0	0	0	0	0	0	0	0	0	0	0	0	0	0	0	0	0	0	0	0
PPP1R13B	12.21	8.44	9.5	7.64	9.84	11.68	10.59	9.86	8.8	4.86	6.64	5.46	4.75	1.29	6.38	5.1	4.22	6.33	4.96	10.23	11.29
ATRN	12.81	9.72	10.75	7.95	12.16	15.34	12.1	12.78	10.52	9.99	11.17	8.77	12.24	4.83	10.78	11.25	7.96	10.72	9.03	14.14	15.85
SMOX	8.85	9.45	8.66	5.26	10.11	10.01	7.79	7.7	8.62	4.26	5.49	4.39	5.31	1.9	4.55	5.62	4.68	4.65	4.47	6.39	6.28
SIGLEC1	0.01	0	0.01	0	0	0.01	0	0	0	0.02	0	0	0.01	0	0	0	0.01	0	0.01	0	0
FKBP1A	54.71	28	59.39	46.42	35.04	45.74	45.58	46.31	32.1	43.42	47.45	31.92	42.68	18.88	39.01	35.46	29.17	48.84	41.44	33.51	36.78
NSFL1C	28.96	23.18	32.52	19.39	25.26	35.45	23.2	25.35	22.89	23.64	33.67	21.06	31.75	9.93	26.17	23.59	21.73	29.52	25.07	26.46	33.26
SLC4A11	0.49	0.07	1.45	0.1	0.2	0.86	0.07	0.63	0.1	0.2	0.31	0.11	0.06	0.02	0.01	0.12	0.02	0.26	0.22	0.34	0.25
C20orf194	5.21	4.72	3.67	2.52	7.26	5.99	3.67	7.04	6.32	5.43	5.88	6.92	7.02	2.29	7.11	6.12	2.96	5.42	4.53	5.65	9.27
ZNF343	5.37	3.88	3.75	4.12	4.26	3.96	4.63	4.04	4.27	3.87	4.23	3.8	4.99	3.53	4.39	2.31	2.06	3.56	2.81	6.4	3.47
EBF4	5.45	10.3	6	2.61	10.75	10.34	7.5	6.44	8.34	5.06	7.24	9.19	6.97	2.76	9.95	4.38	2.96	4.31	5.62	10.02	13.9
CPXM1	45.27	36.3	33.88	21.4	33.91	50.14	34.74	39.73	31.46	22.41	34.09	16.45	25.78	16.78	16.73	21.05	15.29	23.9	29.14	47.96	36.28
MAVS	7.76	4.81	5.92	2.78	6.26	8.33	6.53	6.68	5.61	5.74	5.14	5.21	6.59	1.79	5.21	5.56	1.9	5.6	3.4	6.23	6.51
LZTS3	3.4	4.51	4.89	2.12	6.4	7.03	5.73	5.07	5.29	5.54	5.66	6.72	5.87	2.14	7.11	7.26	5.21	6.05	5.33	4.77	6.26
F11	0.05	0.04	0.06	0.02	0.05	0	0.16	0	0.05	0	0.05	0	0.21	0	0.02	0	0	0.08	0.01	0.07	0
XRN2	49.29	33.74	49.18	53.51	35.3	43.9	35.75	44.97	35.8	49.12	47.19	34.68	49.2	26.65	36.97	48.99	39.82	48.73	45.34	41.27	42.77
KIZ	7.74	8.48	8.27	5.61	7.52	7.51	7.81	8.21	8.62	9.14	10.5	6.68	10.32	5.49	7.29	6.08	5.51	9.34	8.85	6.1	8.19
DYNLL1	225.51	249.96	258.62	320.47	271.98	224.4	279.29	207.14	282.48	272.82	256.87	267.56	263.54	161.16	258.06	280.87	320.86	243.28	262.7	305.48	199.26
TESC	0.71	0.57	1.04	0.14	1.31	0.65	0.88	1.07	1.32	0.31	0.57	0.51	0.26	0.44	0.32	0.61	0.2	0.43	0.31	0.72	0.6
SNX5	63.08	26.44	73.69	62.4	24.71	47.95	56.59	53.4	31.02	43.69	53.42	24.51	49.17	21	22.04	41.05	30.67	52.41	53.98	38.04	40.07
AC004086.1	1370.08	1078.58	1261.42	1660.56	1096.08	1228.16	1280.72	1320.23	1347.2	1611.36	1564.43	1202.59	1431.77	810.03	1242.21	1477.95	1349.75	1491.26	1596.75	1131.83	957.92
SIRPG	0	0	0.07	0.06	0	0	0	0	0	0	0	0	0.09	0	0	0	0	0	0	0	0
MAPKAPK5	28.97	14.02	31.87	33.75	20.85	28.66	20.32	30.55	16.45	26.62	32.2	22.04	29.31	16.15	19.04	25	19.13	29.06	30.02	24.5	33.27
P2RX7	0.03	0.04	0.19	0.04	0.04	0.04	0.01	0.14	0.03	0.07	0.11	0.03	0.04	0.01	0.06	0.04	0.02	0.1	0.02	0.25	0.2
ESF1	14.66	7.73	14.11	8.24	7.6	11.23	8.67	13.54	9.67	12.11	14.36	10.44	14.98	5.04	11.78	11.47	8.11	14.1	11.45	10.13	11.04
RBBP9	17.17	11.06	12.85	16.83	9.61	12.57	11.82	15.44	9.85	11.96	12.88	9.76	16.37	9.52	10.13	13.32	9.92	10.52	9.82	15.61	13.33
ANAPC5	57.78	40.4	54.57	57.3	47.7	46.88	54.07	55.01	46.24	50.98	55.05	42.87	51.21	31.34	36.75	48.54	42.37	52.79	50.65	52.8	49.04
SLC23A2	13.91	12.61	13.32	5.58	12.88	14.09	9.92	14.04	8.7	6.59	6.97	5.07	8.61	1.95	6.42	6.98	3.42	7.48	4.81	13.67	12.29
SLC8B1	2.5	1.53	2.06	1.91	1.71	2.32	3.84	2.88	1.24	1.76	2.31	1.57	1.18	0.92	1.28	0.89	0.61	1.41	1.46	2.38	1.61
TMEM230	49.8	41.09	44.41	44.8	49.97	45.79	45	49.36	45.35	51.92	43.41	38.42	50.38	23.34	42.01	53.97	39.88	47.49	43.22	57.25	42.47
DZANK1	2.62	1.88	3.13	1.49	2.68	3.45	1.76	2.65	2.14	2.96	3.53	2.94	3.16	1.56	2.86	3.41	2.99	3.42	3.03	3.47	2.87
KDM2B	16.99	14.35	15.89	15.95	16.95	22.64	12.68	16.22	11.96	13.04	20.02	14.78	13.35	6.61	13.43	13.55	9.9	13.8	16.1	13.27	19.38
CFAP61	0.51	0.64	0.87	0.32	0.71	1.38	0.31	1.34	0.67	1.27	2.4	1.59	1.23	0.45	0.8	2.47	2.1	2.03	1.12	2.36	1.05
LHX5	0.16	1.97	1.39	1.45	5.19	1.63	0.04	2.04	0.02	0.08	0.09	0.13	2.18	0.02	0.07	0.03	0.02	0.11	0.04	4.71	5.36
TASP1	7.16	4.84	7.18	7.85	4.84	5.94	6.99	7.52	5.17	4.98	8.45	5.75	6.66	3.42	5.73	6.75	7.84	6.32	6.98	6.58	6.45
AC004551.1	1.5	0.3	0.49	1.4	0.33	0.46	5.34	1.35	0.74	0.2	0.21	0.51	0.22	0.28	0.13	0	0.04	0.21	0.28	0.38	0.5
GCN1	29.28	16.96	30.37	19.59	22.51	33.85	21.93	27.79	22.05	21.77	34.53	20.78	24.11	9.37	20.85	25.81	18.37	32.58	26.35	26	26.62
RPLP0	1544.46	1380.4	1592.66	2355.16	1307.17	1434.74	2071.4	1442.31	1620.78	1886.3	1973.3	1417	1528.55	1018.1	1372.96	1686.3	1739.82	1785.02	2200.07	1170.57	894.8
PXN	7.92	4.79	8.47	7.31	6.34	9.89	6.46	6.44	4.74	5.47	6.13	4.22	4.85	1.72	6.37	3.5	1.87	5.63	4.61	6.84	8.4
SIRT4	0.86	1.63	0.81	0.66	1.25	1.26	0.94	1.35	1.04	0.99	1.06	1.38	0.98	0.73	1.96	1.11	1.11	0.82	0.97	1.77	0.87
RPH3A	0.26	0.16	0.32	0.07	0.39	0.1	0.28	0.73	0.33	0.16	0.2	0.14	0.39	0.03	0.62	0.15	0	0.22	0.07	0.12	0.33
KIF16B	5.2	2.83	4.04	2.42	2.62	4.85	3.8	4.91	3.54	4.21	5.21	3.14	4.11	1.99	4.87	3.58	1.79	4.49	3.32	4.57	3.03
TRMT6	8.83	4.87	10.87	8.77	5.68	7.45	5.13	8.63	5.56	8.15	9.99	5.4	10.26	4.02	5.83	6.79	5.48	8.77	8.83	6.85	8.5
CHGB	1.53	6.22	2.37	1.06	9.51	2.83	4.9	4.82	5.64	4.4	2.05	7.78	5.66	0.57	11.06	3.27	1.38	2.87	1.66	2.52	8.29
PEBP1	198.96	190.31	182.55	180.21	252.11	203.94	219.8	201.65	210.31	217.86	187.49	184.58	208.49	99.24	181.4	245.18	180.26	203.99	185.42	179.56	162.92
TBX5	7.79	0.89	4.56	8.04	1.03	12.06	4.25	2.86	1.89	2.03	5.38	2.3	2.26	0.32	4.03	3.97	0.45	1.8	5.86	0.43	0.11
BRAP	10.34	7.04	12.68	9.1	8.68	7.81	7.66	9.11	7.8	9.61	8.79	7.45	10.19	4.42	7.28	9.07	7.22	9.56	9.34	9.21	10.37
ERP29	75.68	79.89	77.25	59.55	75.43	69.78	76.79	65.09	73.38	56.42	54.46	46.31	51.38	27.42	46.34	59.3	42.58	56.8	54.22	63.85	46.28
NOS1	0.12	0.02	0.08	0.08	0.06	0.04	0.03	0.12	0.02	0.02	0.05	0.01	0.12	0	0.01	0	0	0.03	0.01	0.38	0.11
FUS	71.07	28.69	63.71	32.03	32.22	172.52	33.05	49.11	33.13	58.61	85.83	33.04	71.99	15.34	76.79	57.29	34.14	83.37	39.25	48.7	108.21
IGBP1	27.82	26.11	28.8	28.96	27.51	23.33	33.5	27.85	28.54	22.81	23.73	21.8	23.96	11.73	23.23	24.26	17.27	23.64	24.53	24.46	22.97
FXYD5	3.81	0.5	12.02	1.31	0.18	2.51	4.45	1.61	0.26	0.68	1.73	0.5	1.12	0.17	1	0.16	0.13	2.1	2.18	0.4	0.71
ZNF302	37.95	26.18	28.57	30.7	26.93	28.73	27.88	34.75	29.69	35.85	37.12	35.91	37.06	20.89	31.82	27.81	27.69	31.24	31.96	39.86	27.73
GRAMD1A	19.99	13.54	20.2	11.35	16.32	23.65	17.05	17.63	11.07	11.51	20.54	12.97	17.29	5.36	15.75	10.36	5.99	13.46	15.12	21.02	26.65
FXYD3	0.56	1.74	2.03	1.48	1.82	0.52	8.27	1.55	1.96	2.16	3.3	6.66	1.95	0.76	5.83	1.7	1.35	3.37	2.63	0.34	0.52
HEPH	42.84	30.91	39.02	26.96	45.55	59.44	50.68	46.08	46.62	38.97	50.59	24.69	40.78	18.36	26.09	41.72	32.54	42.98	40.96	45.38	38.6
CDIP1	11.58	13.65	13.59	5.08	17.02	15.83	13.3	12.76	10.62	8.43	12.09	11.45	11.48	4.86	12.64	8.18	6.32	9.41	8.74	14.46	17.71
CMTM1	1.56	0.8	0.96	1.29	1.29	1.65	0.95	1.81	1.23	0.78	0.95	1.19	1.77	0.67	1.2	1.04	0.34	0.96	0.89	1.58	1.25
KCNH4	0	0.01	0.06	0.01	0.01	0.01	0.03	0.05	0.04	0.01	0.02	0.04	0.04	0	0.08	0.01	0	0.01	0	0.01	0.02
GANAB	63.53	42.11	60.11	39.59	43.83	71.8	54.44	52.6	41.65	45.4	65.17	33.64	46.75	20.56	44.5	45.51	36.7	53.47	43.53	57.05	55.31
GMIP	1.66	3.33	2.36	1.43	5.11	3.82	1.84	3	2.86	2.75	4.05	4.06	3.96	1.01	4.68	2.55	1.55	2.21	2.64	3.45	9.55
RBM41	24.09	9.15	19.59	14.86	12.29	18.83	12.27	18.24	14.22	20.41	23	17.5	25.5	8.3	16.09	14.72	10.62	26.65	19.35	18.41	20.16
BIRC5	45.53	28.26	44.77	60.43	24.99	37.14	27.3	40.12	25.3	57.37	49.85	32.8	59.41	31.84	30.16	58.94	80.7	55.99	57.3	32.95	36.28
LAG3	1.05	0.34	0.84	0.26	0.6	0.67	0.46	0.67	1	0.61	0.68	0.52	0.92	0.19	0.84	0.61	0.49	0.76	0.73	0.49	1.13
MLF2	74.36	45.72	79.31	42.44	59.5	54.62	58.77	68.13	51.53	56.5	44.58	43.12	59.4	20.95	53.12	58.97	32.9	56.31	41.61	53.1	49.12
OTUB2	1.24	1.61	1.38	1.02	2.22	1.73	1.47	1.95	1.76	0.8	0.89	1.32	1.38	0.59	1.23	0.87	0.68	0.7	0.6	4.26	2.24
DDX24	99.77	71.94	108.62	86.48	86.52	80.11	67.96	103.01	66.41	71.84	78.84	63.04	99.93	34.54	73.03	85.44	57.71	85.75	81.54	81.33	97.34
ZBTB25	4.92	4.02	3.74	3.49	4.46	4.27	3.9	5.54	3.14	4.08	3.98	4.09	5.11	2.23	3.97	3.78	2.38	4.81	3.35	4.91	5.13
NECAP1	14.34	10.83	17.26	13.24	15.39	11.77	11.05	16.25	12.07	16.82	17.13	15.52	17.88	7.78	18.2	16.84	12.73	16.54	16.14	13.12	18.06
ARHGAP4	7.15	2.95	7.19	4.7	5.21	5.63	7	6.82	5.94	4.45	8.4	5.05	4.55	3.68	5.94	1.94	0.81	4.38	5.48	6.26	6.98
ANKRD24	0.21	0.26	1.36	0.04	0.3	0.31	0.16	0.26	0.2	0.15	0.44	0.25	0.13	0.08	0.29	0.22	0.04	0.26	0.41	0.43	0.48
DHX32	31.41	27.73	24.94	23.86	37.47	38.98	28.15	33.97	38.47	41.82	42.7	26.37	32.74	20.63	25.08	35.92	35.17	39.95	41.71	42.54	30.24
RCOR1	10.78	6.76	10.31	6.14	7.7	10.01	9.23	8.99	6.91	7.19	6.54	6.78	10.64	2.19	6.94	7.8	5.35	7.56	6.01	8.99	9.34
GPATCH2L	34.96	20.14	31.86	20.74	22.21	27.81	24.31	38.4	24.73	26.91	30.29	25.05	30.51	10.26	23.85	25.66	13.85	31.5	22.18	31.25	30.66
LTBP4	17.4	16.19	11.66	8.37	16.43	33.1	21.16	14.84	14.68	11.79	26.54	19.71	10.56	7.55	15.54	9.31	7.15	12.64	13.96	22.47	32.85
BLVRB	26.72	25.5	22.8	27.32	34.52	15.84	41.96	20.81	28.73	8.06	10.6	13.31	7.27	6.7	11.25	7.33	6.53	8.98	11.03	24.6	12.83
SLC9A1	1.72	0.94	2.05	0.65	1.04	1.77	1.22	1.59	0.8	0.94	1.12	0.85	1.76	0.54	1.32	0.89	0.61	1.02	0.6	1.07	1.56
SPTLC1	30.51	18.17	35.18	28.13	17.58	26.72	24.77	28.4	19.27	20.5	24.59	16.77	25.02	10.8	17.12	17.81	15.39	24.73	23.65	30.35	22.21
PAPOLA	105.05	47.87	97.31	57.45	53.94	98.13	62.89	95.62	55.19	85.52	101.79	54.35	110.79	34.36	72.7	78.72	54.71	121.09	83.92	80.67	97.34
CCNK	8.83	3.52	7.31	6.71	4.05	7.48	4.77	8.92	3.72	6.26	6.86	2.94	7.99	3.95	4.15	7.04	3.71	9.48	6.85	6.72	8.4
PCBP4	27.68	67.79	31.13	27.79	66.85	41.06	26.43	59.14	60.45	96.42	81.89	129.88	85.14	35.8	139.96	89.28	46.05	71.38	61.57	39.01	67.8
RGS1	0.09	0	0.18	0.07	0.02	0.05	0.01	0.04	0	0.04	0	0	0.05	0	0	0	0	0.03	0	0	0
YPEL3	8.44	9.75	9.86	7.74	13.36	10.81	9.07	8.67	9.2	9.21	11.19	11.39	8.56	4.91	13.76	10.43	6.58	9.03	11.12	7.15	10.78
MRPS33	35.21	40.18	33.42	46.48	40.88	29.26	50.92	32.61	45.29	34.26	30.74	34.65	27.9	15.64	30.43	31.2	30.36	28.83	32.56	36.07	27.32
NDUFB2	139.55	182.26	129.51	206.4	177.56	124.64	167.53	145.39	196.37	140.14	126.64	146.42	106.71	69.14	124	147.63	172.6	108.84	134.3	153.86	97.65
NUDC	30.65	22.98	37.49	13.87	26.87	44.24	31.71	26.33	21.35	25.97	28.8	21.32	30.93	6.22	27.16	24.65	16.57	27.51	18.36	29.23	37.55
MAEA	29	23.52	26.29	25.82	28.81	28.78	24.58	26.67	22.44	24.35	26.56	19.83	25.52	13.52	22.1	26.16	22.89	24.96	22.65	29.61	26.62
ICAM1	1.7	0.14	0.93	0.45	2.32	1.39	0.44	1.89	0.78	0.23	0.16	0.55	0.6	0.13	0.46	0.16	0.01	0.21	0.15	0.69	0.51
STRN4	38.53	27.63	46.63	29.35	37.8	28.79	27.34	41	27.14	31.37	30.54	29.93	42.35	12.89	28.31	36.88	18.96	34.98	29.31	35.37	36.45
IRAK3	0.14	0.06	0.15	0.12	0.04	0.07	0.04	0.14	0.07	0.06	0.13	0.08	0.15	0.08	0.14	0.1	0.07	0.15	0.13	0.12	0.06
LYZ	0.26	0	0.22	0.44	0	0.25	36.8	0.19	0.04	0.16	0.04	0.04	0.06	0	0.01	0.24	0	0.05	0.06	0.12	0.13
SI	0.35	0	0.02	0.19	0	0.09	16.83	0.01	0	0	0	0	0	0	0	0	0	0	0	0	0
MUL1	12.16	10.3	11.7	9.4	11.28	12.45	11.71	11.11	11.44	10.94	10.65	9.09	9.21	4.13	8.98	11.25	10.17	10.76	10.01	11.38	12.64
TFAP4	10.35	5.18	10.89	8.6	4.48	9.02	7.28	9.08	5.48	7.09	11.12	6.14	10.14	3.65	6.17	8.31	5.96	9.69	8.31	5.12	6.65
PDCD7	12.5	7.39	11.32	9.18	10.09	11.68	8.88	12.22	8.6	11.39	10.94	8.38	12.94	5.65	8.68	10.71	7.22	10.44	9.55	11.16	11.51
SPG21	47.64	42.67	40.06	34.49	42.73	42.13	37.53	41.38	37.31	35.67	31.29	30.2	35.93	13.91	33.77	35.17	24.32	35.25	29.58	38.88	33.5
FETUB	0	0	0	0.01	0.02	0	0	0	0	0	0	0	0	0	0	0.05	0	0	0	0	0
DNAJB11	30.63	25.01	40.61	29.1	25.71	32.98	26.04	30.36	22.63	25.94	27.46	19.32	27.22	13.4	16.91	23.77	20.28	26.98	25.88	37.28	36.8
P3H2	15.71	9.4	15.5	7.53	31.52	14.19	13.14	15.89	21.25	6.16	7.6	9.99	6.96	3.42	7.89	16.86	4	7.65	8.03	14.72	7.86
THPO	0.24	0.17	0.18	0.13	0.12	0.24	0.11	0.19	0.14	0.1	0.16	0.08	0.18	0.07	0.06	0.12	0.05	0.18	0.14	0.08	0.25
CHRD	1.5	1.55	1.45	0.88	2.93	3.54	1.04	2.1	1.41	2.17	4.08	2.88	1.54	0.53	1.82	1.73	0.81	1.36	4.71	1.26	2.16
FLT3LG	0.38	0.4	0.17	0.04	0.06	0.2	0.28	0.57	0.13	0.29	0.39	0.33	0.21	0.14	0.55	0.23	0.23	0.45	0.17	0.17	0.41
RAB11FIP3	14.54	18.29	11.15	8.74	25	24.81	18.57	15.91	15.37	15	19.42	19.74	18.1	6.87	16.92	17.28	8.27	14.17	14.28	18.85	29.89
GNPTG	20.22	15.97	14.76	15.73	20.46	20.12	21.01	16.11	17.92	13.6	17.2	11.64	12.54	6.85	10.3	13.5	11.86	9.68	14.23	21.17	17.16
ZNF268	27.45	19.44	25.83	25.6	19.72	27.37	20.83	25.91	22.08	29.37	28.27	24.78	28.82	16.8	22.19	23.98	23.53	27.27	29.16	26.31	27.36
GOLGA3	14.92	11.83	13.82	7.14	15.29	19.65	13.62	13.62	12.68	10.54	13.02	10.07	10.42	3.86	13.13	10.8	4.53	9.95	9.18	15.87	16.18
PABPC4	47.83	28.92	49.88	40.22	35.15	75.95	42.31	41.77	25.99	32.21	62.39	27.09	39.98	14.79	30.61	36.65	27.73	42.3	49.94	37.98	54.64
CD209	0.01	0	0	0	0.03	0	0.01	0	0	0.01	0	0	0	0.01	0.02	0	0	0.03	0.01	0	0.01
CERS4	23.65	31.88	33.1	17.88	22.44	24.66	27.53	22.93	22.42	18.81	19.6	18.26	16.35	8.87	17.94	16.03	14.19	17.54	18.12	31.77	22.64
MCOLN1	4.76	3.69	5.05	3.02	5.18	3.36	3.39	4.02	3.88	3.78	3.64	3.1	3.27	1.46	3.28	2.74	1.71	3.29	3.67	4.21	4.73
USP48	24.67	14.51	30.15	16.23	16.76	26.95	18.02	25.67	16.21	16.85	21.17	16.8	25.29	9.76	15.79	17.66	8.28	23.63	18.76	24.14	27.71
EFNB1	29.59	29.15	24.26	18.46	25.46	38.69	37.07	19.18	22.72	18.56	30.93	19.45	14.66	6.57	23.06	53.7	35.14	18.25	33.93	23.94	22.23
PDPR	10.59	4.25	10.61	4.62	4.47	9.53	5.42	8.55	4.73	6.92	8.3	4.3	9.35	2.35	5.37	8.46	3.9	9.24	6.17	6.59	8.89
AARS	23.34	20.06	31.06	16.12	22.95	23.39	20.63	26.34	15.84	18.88	25.26	18.09	25.52	7.92	24.62	15.18	11.21	21.71	18.14	26	25.78
GLG1	39.9	29.72	43.68	21.71	31.19	45.53	36.5	37.35	27.44	31.86	33.75	22.91	36.47	12.05	31.73	35.32	21.46	36.57	27.62	39.32	50.53
KIF4A	11.02	8.33	9.86	8.32	7.54	12.68	7.82	9.58	8.26	13.17	10.92	8.95	15.96	5.72	9.9	13.54	15.01	12.83	10.77	10.98	11.85
TNRC6A	41.65	21.74	38.58	19.02	24.54	34.28	16.92	39.03	19.25	29.98	31.64	20.09	37.98	10.78	19.89	30.64	14.32	45.37	24.82	35.09	44.63
PLEKHG2	23.21	15.12	13.2	9.49	20.5	22.49	14.72	16.37	18.66	10.41	18.62	14.49	17.7	5.84	14.26	13.16	6.34	13	13.16	18.65	26.12
DLL3	1.84	7.84	2.51	1.96	12.23	4.64	2.47	7.94	6.05	15.87	11.63	21.9	14.63	4.29	25.67	13.42	2.48	8.53	6.78	2.59	14.12
NAT14	30.02	37.25	25.03	17.6	40.53	33.81	30.96	35.21	39.88	27.63	29.72	29.63	26.15	13.37	26.43	33.43	26.19	27.82	23.52	43.42	29.44
PITPNM2	0.71	0.49	0.87	0.42	0.78	1.25	0.55	1.02	0.44	0.75	0.78	0.8	0.81	0.2	0.84	0.69	0.28	0.66	0.41	1	1.69
EXOC1	23.83	16.6	19.36	17.92	20.72	19.62	15.9	24.33	20.88	20.98	21.41	19.27	23.18	11.54	17.57	18.48	12.48	17.76	16.53	21.18	22.86
RBM27	17.56	9.11	21.38	11.34	10.14	13.08	9.88	14.27	9.84	17.75	13.89	10.52	17.65	6.44	12	17.59	10.3	19.74	13.94	14.1	15.1
POU4F3	0.12	0.01	0.06	0.19	0.04	0.03	0.03	1.57	0.02	0.07	0.03	0.05	0.06	0.04	0.02	0.05	0.04	0.03	0.09	0.04	0.24
OSBPL8	65.63	48.92	57.04	48.69	49.23	52.07	35.84	65.67	53.87	54.12	56.36	52.94	63.28	27.85	45.86	49.25	36.74	54.12	50.47	56.66	53.54
DTX2	2.61	1.75	3.31	1.37	2.81	2.86	3.61	3.09	1.86	2.14	3.4	2.76	2.37	0.91	2.52	2.23	0.93	3.55	2.85	3.95	2.29
NLRC4	0.02	0	0.03	0	0	0	0.01	0	0.02	0.02	0	0	0.05	0.04	0	0.07	0	0.03	0.01	0.01	0.01
PUS7	16.09	5.24	14.2	12.52	6.36	11.75	9.12	11.12	5.53	11.68	14.64	6.13	13.5	6.1	6.71	13.39	10.59	17.04	12.58	7.38	8.01
LAMB4	0.18	0.3	0.06	0.53	0.34	0.14	0.06	0.15	0.16	0.14	0.07	0.15	0.49	0.13	0.13	0.25	0.09	0.27	0.26	0.03	0.22
NRCAM	5.04	12.99	4.8	5.37	26.96	9.23	15.79	15.08	25.07	23.04	23.66	28.11	24.37	10.54	31.66	33.46	25.08	22.02	17.43	3.84	9.25
LAMB1	80.36	29.78	58.95	72.18	26.89	57.73	78.16	53.37	25.89	9.48	12.92	7.33	16.59	3.6	8.55	4.91	3.65	15.96	14	44.64	20.51
SLC26A4	0.31	0.05	0.03	0.04	0.04	0.11	0.07	0.22	0.04	0.06	0.09	0.09	0.2	0.17	0.01	0.09	0.06	0.01	0.05	0.02	0.02
SLC26A3	0.03	0	0	0	0	0.18	0.75	0	0	0	0	0	0	0	0	0	0	0	0	0.06	0
DLD	47.23	34.7	45.11	36.17	37.08	41.6	37.87	47.1	38.05	33.72	35.68	31.24	39.29	18.19	34.97	31.7	22.65	36.3	33.21	44.24	35.34
WDR7	15.15	12.8	11.81	11.54	14.88	17.2	12.37	18.36	14.91	13.54	18.21	14.33	17.85	9.32	14.46	13.11	10.44	16.92	15.85	16.93	16.15
TXNL1	42.27	25.94	42.11	38.45	34.32	30.64	35.12	37.35	30.21	35.43	31.24	27.62	39.53	17.55	29.57	32.1	25.27	34.89	28.36	30.11	29.51
IL5RA	0.01	0	0.05	0	0.01	0.01	0.01	0	0.06	0.07	0.03	0.04	0.02	0	0	0.04	0	0.05	0.03	0.18	0.11
ABCC6	1.46	1.72	1.05	1.86	1.19	2.56	7.89	1.32	1.11	3.38	3.77	1.81	2.99	1.13	2.16	2.67	2.2	2.02	2.66	2.4	1.51
CMTM6	45.76	34.28	41.19	39.11	35.17	37.1	32.52	41.33	38.97	37.51	31.2	24.46	33.07	17.69	22.04	36.99	25.42	39.67	33.43	39.33	24.07
ITGA6	19.82	23.8	27.75	16	21.53	29.55	29.04	26.35	19.41	17.11	26.6	12.24	20.17	9.69	10.53	18.81	10.4	23.2	22.22	38.81	32.32
RAPGEF4	1.66	2.13	1.91	3.08	1.25	0.83	0.89	2.71	1.54	1.33	1.73	2.6	1.86	1.11	2.52	1.03	0.48	2.57	1.07	1.47	1.78
MAP3K20	8.58	6.85	7.99	7.52	6	7.91	9.77	8.02	6.63	5.93	5.94	4.09	6.56	3.52	4.18	5.99	4.14	6.04	5.1	7.26	6.17
SMPX	0.1	0.13	0.05	0	0.2	0	0.93	0.13	0.03	0	0	0	0	0	0	0	0	0.05	0	0	0.05
FH	54.93	36.3	45.11	57.88	37.77	43.67	44.6	48.58	36.66	50.28	48.79	32.57	47.84	26.94	34.01	45.63	43.76	46.45	44.26	44.83	35.13
SEL1L3	9.52	7.3	10.62	4.14	11.16	8.96	11.09	10.62	11.28	14.67	14.01	10.17	15.21	9.75	9.07	12.17	15.26	12.69	12.01	10.06	3.6
TF	3.11	0.66	0.88	0.8	0.97	0.89	0.7	3.18	1.1	1.1	1.63	2.46	0.95	0.65	1.5	1.07	0.56	1.43	0.86	0.28	1.12
CDV3	80.49	71.45	84.54	60.83	110.96	95.16	80.13	79.86	77.42	83.5	82.96	63.84	88.55	37.35	65.93	100.82	54.19	87.86	75.49	86.87	83
MYO15A	0.26	0.34	0.33	0.17	0.28	0.45	0.35	1.17	0.52	0.45	0.81	1.79	0.65	0.29	1.12	0.39	0.15	0.44	0.77	0.63	1.08
ALKBH5	26.32	31.61	33.59	22.46	36.24	35.59	27.49	28.3	26.29	28.54	31.31	32.41	32.19	14.31	38.16	30.1	20.66	27.99	29.3	39.09	36.67
APOH	0.23	0	0	0.03	0	0.06	3.84	0.16	0	0	0	0	0	0	0	0.28	0	0	0	0.22	0
NLRP1	2.42	3.55	2.8	1.19	3.63	3.55	2.66	3.37	3.69	2.88	2.36	3.23	1.74	0.57	3.22	4.2	1.83	2.7	2.37	4.64	4.72
PITPNM3	0.96	1.8	0.94	0.41	2.35	1.98	0.83	1.03	2.24	0.65	0.95	0.58	0.72	0.26	0.51	0.6	0.26	0.69	0.72	1.87	1.14
SPAG7	57.05	44.49	56.68	56.41	50.07	47.69	50.64	51.35	50	39.36	47.16	34.42	42.8	20.9	34.67	49.11	40.83	43.39	44.59	48.88	46.78
ORC6	32.29	12.31	35.07	40.16	12.72	31.39	13.18	24.02	14.72	25.56	32.85	15.89	29.28	14.66	12.95	28.54	25.05	36.05	37.24	19.67	31.18
ZFHX4	28.82	14.21	17.66	21.19	23.12	30.97	12.07	34.18	16.78	19.04	19.06	16.7	31.2	6.91	14.76	19.31	9.38	20.19	16.2	29.09	42.85
SLC17A6	0.53	1.22	2.69	0.62	0.96	0.44	0.06	4.22	1.76	3.79	2.32	4.88	3.24	0.96	6.68	2.14	0.77	2.53	2.11	1.89	7.03
CPA1	0.4	0.03	0.23	0.22	0.12	0.11	0.19	0.12	0.09	0.34	0.4	0.04	0.07	0.12	0.31	0.24	0.17	0.17	0.32	0.03	0.02
ZC3HC1	14.57	10.23	13.22	11.1	10.93	11.6	9.5	10.62	9.21	10.22	11.44	8.47	11.78	5.43	8.31	12.94	9.3	10.18	9.29	12.49	9.17
ESR1	0.32	0.15	0.58	0.01	0.1	0.04	0.01	0.13	0.04	0.01	0.02	0.02	0.06	0.02	0	0.12	0	0.03	0.07	0.02	0.14
RGS17	1.02	1.24	1.15	0.88	1.64	1.8	0.75	2.47	1.64	2.78	2.47	1.84	3.01	1.27	2.25	2.64	0.87	2.93	2.03	1.53	2.9
ANGPT2	1.32	0.7	1.43	0.35	0.95	1.31	0.73	0.55	0.32	0.7	1.64	0.18	0.39	0.51	0.2	0.16	0.03	0.87	0.43	0.83	0.28
TMEM101	19	21.49	14.18	15.35	16.44	16.2	22.69	15.56	20.35	17.8	18.66	15.78	14.63	8.29	16.67	14.7	11.73	16.26	18.17	19.88	10.84
CD200	19.46	16.12	21.77	14.37	22.81	12.83	8.9	18.95	14.1	15.51	13.51	20.71	21.55	6.67	25.63	14.81	7.7	13.21	10.65	19.14	29.85
CCDC80	16.16	5.24	16.74	9.96	1.49	7.32	7.59	4.06	1.36	2.32	2.91	1.94	3.1	0.68	1.52	1.43	0.42	3.88	3.51	7.34	8.96
CMA1	0	0	0	0	0	0	0	0	0	0	0	0	0	0	0.04	0	0	0	0	0	0
PSME1	67.82	40.72	55.72	90.85	36.37	39.78	78.98	47.26	39.57	43.77	40.36	35.41	40.78	23.42	34.49	32.04	32.26	40.1	40.53	39.91	30.31
PPP2R3C	23.6	26.09	27.12	27.32	28.43	30.6	22.57	33.23	32.51	33.03	34.37	32.38	32.25	15.46	26.81	33.33	34.26	34.8	30.62	27.92	34.93
HAUS4	23.45	17.63	24.08	28.85	15.03	22.64	26.7	18.77	21.24	24.21	26.65	22.63	20.65	14.39	17.7	18.94	23.91	21.8	27.39	21.79	19.85
JPH4	1.05	1.45	1.77	0.53	2.88	0.62	1.79	1.65	0.72	0.58	0.37	2.55	1.29	0.37	2.95	1.16	0.36	0.64	0.35	1.16	2.83
MYH7	0.01	0.12	0.08	0.01	0.16	0.44	0.12	0.07	0.13	0.07	0.08	0.05	0.05	0.02	0.05	0.06	0.04	0.05	0.04	1.19	0.33
CEBPE	0.04	0.03	0.03	0	0.03	0.02	0	0	0	0.02	0.01	0	0.02	0	0	0	0	0	0.02	0.06	0.02
SLC7A8	7.79	20.69	15.6	1.82	8.18	12.34	4.3	6.59	5.3	7.27	6.44	2.49	5.39	1.54	4.79	7.19	2.9	7.53	4.93	11.45	5.89
OSGEP	35.17	22.27	24.93	29.1	24.43	28.59	27.22	27.76	26.42	24.3	36.78	25.94	30.2	19.1	20.04	24.1	20.01	27.79	31.65	29.71	29.55
SLC22A17	14.74	28.76	22.58	7.48	32.54	32.34	20.11	20.99	23.09	19.57	19.95	20.6	17.97	7.3	24.3	21.37	10.4	16.65	15.52	71.47	47.47
RNF31	18.74	13.65	16.54	16.14	16.61	21.57	14.94	16.51	12.66	13.59	20.59	11.48	13.44	5.96	10.1	11.57	9.31	11.91	15.04	17.38	18.64
SCFD1	53.29	30.61	58.9	45.52	33.91	49.36	40.53	49.75	39.42	43.28	51.83	34.03	51.89	26.59	28.9	46.98	30.72	55.97	52.39	46.83	53.41
G2E3	19.49	12.45	15.37	14.28	12.41	15.08	11.83	17.7	13.77	17.8	18.21	15.18	19.75	10.92	15.44	18.01	14.28	21.73	18	21.44	17.42
HECTD1	90.21	55.34	83.31	55.15	60.82	75.09	72.25	81.4	61.16	60.65	72.15	57.61	72.76	31.95	53.72	64.08	42.69	70.71	57.01	76.17	74.48
HNRNPC	555.08	338.15	601.84	758.06	336.48	433.4	403.63	471.77	342.57	507.85	531.75	353.88	540.07	283.25	345.28	514.87	528.19	546.98	545.35	395.09	410.05
RPGRIP1	0.25	0.25	0.37	0.4	0.25	0.18	0.12	0.14	0.66	0.18	0.58	1.12	0.68	0.12	0.72	0.13	0.08	0.44	0.33	0.03	0.2
SUPT16H	69.24	38.69	76.93	52.25	41.44	69.86	43.56	59.19	42.18	64.45	63.82	39.96	75.41	24.45	47.04	63.38	43.58	74.5	55.99	50.56	74.49
TOX4	34.4	24.64	30.22	26.33	32.34	31.18	30.56	34.27	27.56	26.84	30.82	20.42	25.69	12.03	28.11	26.06	21.72	29.82	26.55	30.74	30.11
GEMIN2	13.38	10.92	17.11	15.4	11.28	9.64	10.78	12.24	11.29	12.65	14.03	12.35	16.21	7.14	11.48	11.18	12.01	14.74	13.13	13.85	10.04
TGM1	0.54	0.44	1.66	0.67	0.58	0.33	0.6	1.08	0.66	0.63	1.02	0.59	0.47	0.83	0.68	0.16	0.28	1.66	0.63	0.56	0.87
AL096870.1	23.61	20.39	17.94	20.59	32.41	20.39	20.89	22.49	24.25	21.78	20.46	21.76	22.46	12.15	20.85	20.95	16.58	19.72	18.07	24.41	20.53
DAZL	0.01	0	0.18	0.01	0	0	0.01	0	0	0.02	0.01	0	0.05	0	0.04	0	0	0.04	0	0.05	0
TBL1Y	0	0	0	0	0	0	0	0	0	0	0	0	0	0	0	0	0	0	0	0	0
SEMA6A	34.61	26.02	54.38	20.26	36.34	63.26	36.06	37.79	49.55	25.55	44.32	23.17	32.16	9.73	29.64	29.26	11.36	52.39	42.51	30.03	43.11
TRPM7	36.3	15.18	29.04	19.06	17.35	26.37	19.86	28.01	19.23	18.18	21.43	13.95	24.56	11.72	12.33	18.27	11.62	24.63	18.5	26.75	21.91
TYRO3	15.23	12.97	22.99	16.95	12.47	17.5	21.68	10.95	9.5	12.76	17.69	8.06	15.26	4.93	8.69	9.13	9.45	12.87	16.92	14.28	17.49
WDR76	10.4	4.68	10.22	13.58	4.52	8.09	5.6	8.11	5.07	11.26	13.02	8.35	15.74	8.73	7.81	11.47	9.78	13.73	12.79	5.53	8.13
CAPN3	6.19	11.72	3	2.11	6.49	4.14	4.33	9.59	6.94	0.55	0.95	0.94	0.63	0.16	0.57	0.39	0.15	0.68	0.74	5.55	3.18
SNAP23	21.58	10.13	26.33	28.75	12.25	23.73	17.2	18.22	10.64	13.79	16.43	10.7	17.3	7.21	8.27	14.56	12.55	18.31	19.48	16.16	13.39
TBX15	0.06	0.05	0.04	0.12	0.02	0.05	0	0.32	0.02	0.06	0.08	0.02	0.02	0.04	0.02	0.05	0.04	0.08	0.06	0.1	0.17
PHGDH	56.62	35.76	70.95	67.4	27.53	68.42	47.1	42.68	19.89	33.96	50.39	19.64	44.19	14.2	29.56	28.98	29.65	45.62	44.43	60.91	74.5
COL9A3	7.12	19.19	18.86	7.37	20.57	10.66	24.84	5.8	16.77	6.88	11.39	11.76	5.17	1.47	10.04	4.25	0.82	7.35	11.03	16.69	11.64
EZR	32.41	22.36	89.58	42.08	23.7	30.71	48.02	23.54	15.85	22.01	25.63	11.9	25.94	8.12	13.35	16.08	13.56	31.59	28.68	35.68	49.83
MYL6	728.9	931.68	768.86	972.63	957.44	741.32	935.82	774.1	1121.01	844.92	801.72	846.66	742.98	488.67	777.18	828.86	1110.57	783.57	916.87	881.73	620.38
AGO1	15.84	13.6	17.72	9.54	14.86	23.83	11.24	17.35	10.3	17.54	19.02	14.23	24.34	6.29	19.38	21.1	8.73	20.18	13.02	17.25	30.25
TEKT2	2.06	4.74	1.89	0.75	4.97	6.74	2.89	2.42	6.93	9.2	15.04	14.64	8.3	4.68	10.07	16.01	12.78	7.84	8.37	10.08	6.63
CLSPN	8.6	4.38	9.15	4.77	3.79	7.8	5.1	6.18	4.14	7.25	5.47	6.18	8.76	2.09	6.27	8.48	3.02	8.94	4.13	4.19	8.11
RFFL	15.88	9.19	8.4	6.87	10.63	18.08	14.35	14.36	13.14	17.74	24.9	9.74	15.02	8.86	12.28	15.74	14.26	18.2	17.14	10.09	8.09
UNC13D	0.72	0.7	0.99	0.43	0.4	0.54	0.23	0.41	0.45	0.34	0.57	0.29	0.13	0.05	0.24	0.02	0.23	0.14	0.41	0.53	0.34
MFSD11	14.58	9.99	13.62	9.81	12.01	12.9	10.72	13.15	9.66	10.84	11.66	10.09	12.07	6.57	9.17	11	7.11	13.73	10.67	13.55	14.67
DPYSL2	81.28	97.88	79.73	32.05	140.2	112.88	66.22	107.47	104.24	94.64	79.13	106.73	115.48	32.59	147.01	125.42	60.48	90.63	64.01	85.96	157.29
TGFB2	20.07	21.1	9.01	6.97	35.51	18.15	32.02	18.52	24.72	9.78	11.9	9.58	14.78	13.07	6.99	14.89	4.66	17.18	8.18	10.98	13.69
GPATCH2	21.44	9.96	17.26	14.41	13.08	20.07	12.26	18.49	14.62	17.74	19.6	11.1	20.25	9.15	10.56	18.72	11.11	21.12	18.01	19.92	18.86
NUP50	33.82	15.27	37.43	26	17.91	25.47	16.72	27.82	17.34	31.94	30.13	17.31	35.36	12.66	20.63	31.67	23.53	36.76	26.81	26.91	22.65
CDC45	13.25	6.75	13.19	12.9	6.06	12.83	6.69	10.54	8	13.99	12.85	8.3	13.36	6.32	6.99	14.6	10.89	11.73	13.26	9.59	10.2
COMT	23.66	30.06	19.41	33.12	27.05	1.42	11.07	14.49	18.4	1.06	1.2	1.6	1.9	0.73	0.76	0.55	0.29	4.41	4.14	0.93	0.95
ADA2	2.23	2.63	6.19	1.05	3.47	4.77	3.9	5.62	2.33	3.96	3.32	3.09	5.89	1.67	6.06	5.11	1.01	4.51	2.23	4.48	6.72
AC016026.1	0.99	0.73	0.48	0.43	0.6	0.84	0.83	0.91	0.59	0.4	0.73	0.49	0.43	0.16	0.35	0.35	0.24	0.36	0.42	0.58	1.08
VNN3	0	0	0	0	0	0	0	0	0	0	0	0	0	0	0	0.05	0	0	0	0	0
[truncated: 58,756 more rows]
